# Supplementary material for: The Growth of Soybean (Glycine max) Under Salt Stress Is Modulated in Simulated Microgravity Conditions
Source: Cells. 2025 Apr 3;14(7):541. doi: 10.3390/cells14070541 (PMC11988762; doi:10.3390/cells14070541)
Supplement: Supplementary file 1 [file cells-14-00541-s001.zip]

Archive with 3 entries (3 files):
- Figures S1-S7.pdf
- Table S1.pdf
- Tables S2-S4.xlsx
