# Supplementary material for: The Growth of Soybean (Glycine max) Under Salt Stress Is Modulated in Simulated Microgravity Conditions
Source: Cells. 2025 Apr 3;14(7):541. doi: 10.3390/cells14070541 (PMC11988762; doi:10.3390/cells14070541)
Supplement: Supplementary file 1 [file cells-14-00541-s001.zip › Tables S2-S4.xlsx]

## Sheet: Table S2
		Table S2. List of significantly changed proteins in soybean roots in simulated microgravity condition compared with in gravity
Significant	#NAME?	p-value	Difference	Accession	Protein names	Coverage in Percent	Number of Peptides	Number of AAs	MW in kDa	calc pI	Length
+	2.84263	0.0014367	4.79883	A0A0R0KHI0	Lipoxygenase domain-containing protein	42	9	236	27.2	6.65	236
+	3.67596	0.000210882	4.57833	A0A0R0IP85	Lipoxygenase (EC 1.13.11.-)	3	2	857	98.6	6.57	857
+	3.6986	0.000200172	3.71771	A0A0R0HSN1	Uncharacterized protein	49	3	45	4.8	6.49	45
+	1.44356	0.0360116	3.57932	I1KLB3	Uncharacterized protein	15	4	400	45.5	8.37	400
+	2.41146	0.00387737	3.47539	A0A0R0K0U9	Uncharacterized protein	7	4	911	101.3	6.28	911
+	5.28954	5.134e-06	3.40937	F7J077	Beta-conglycinin beta subunit 2 (CG-beta-2) (allergen Gly m 5)	36	13	439	50.4	6.24	439
+	2.2266	0.00593469	3.29128	Q9FQE5	Glutathione S-transferase GST 13 (EC 2.5.1.18) (Tau class glutathione S-transferase)	40	7	220	25.2	5.71	220
+	3.82754	0.000148751	3.1743	A0A0R0GZV9	Calcium-transporting ATPase (EC 7.2.2.10)	2	2	1000	108.7	7.43	1000
+	4.25317	5.58257e-05	2.99036	I1KA98	Uncharacterized protein	12	2	273	29	6.86	273
+	1.67318	0.0212236	2.97827	I1KHZ4	Ribosomal_L18_c domain-containing protein	29	9	298	33.9	9.23	298
+	3.52541	0.000298259	2.96878	A0A0R0KKD6	Uncharacterized protein	20	5	495	55.7	6.23	495
+	4.1396	7.25105e-05	2.89899	A0A0R0GUH4	Uncharacterized protein	4	3	1077	121.9	6.49	1077
+	4.51746	3.0377e-05	2.86455	I1KPU2	Uncharacterized protein	37	14	567	63.4	6.35	567
+	2.36057	0.00435943	2.82652	C6TNW0	Uncharacterized protein	8	2	319	35.3	6.83	319
+	5.92618	1.18527e-06	2.69498	Q41245	Lipoxygenase (Fragment)	56	7	115	13.1	5.63	115
+	6.00514	9.88224e-07	2.61745	I1M395	Knot1 domain-containing protein	33	2	73	8.3	7.84	73
+	3.26026	0.000549218	2.56291	Q9ARI1	Lipoxygenase (EC 1.13.11.-) (Fragment)	14	4	356	40.5	6.24	356
+	3.44525	0.000358714	2.54634	Q3V5S6	Beta-conglycinin alpha subunit	15	7	605	70.2	5.15	605
+	5.18769	6.49095e-06	2.50545	C6T7K0	Uncharacterized protein	15	3	258	27.8	5	258
+	1.97991	0.0104735	2.50501	I1KY36	TPR_REGION domain-containing protein	30	11	482	54.5	6.09	482
+	1.44584	0.0358229	2.5008	I1LAZ4	Uncharacterized protein	37	11	508	56	6.77	508
+	3.75242	0.00017684	2.49802	I1JSC8	Uncharacterized protein	33	3	191	21.7	4.31	191
+	2.03167	0.00929681	2.48943	B0LVF3	Dihydroflavonol reductase	35	8	321	35.2	5.99	321
+	1.54474	0.028527	2.38608	C6SVC0	GOLD domain-containing protein	10	2	210	23.9	7.09	210
+	2.49382	0.00320757	2.30424	I1LHH6	Uncharacterized protein	39	11	537	60.2	8.81	537
+	4.13794	7.27886e-05	2.29538	A0A0R0GVW3	AAI domain-containing protein	36	6	158	18.4	5.34	158
+	5.09838	7.973e-06	2.28001	A0A0R0HXT4	Uncharacterized protein	11	3	271	29	7.3	271
+	4.72985	1.86272e-05	2.25235	A0A088AWT3	Trehalose-6-phosphate synthase	6	4	842	95.7	6.04	842
+	1.853	0.0140281	2.2513	I1LPW4	Amidophosphoribosyltransferase (ATase) (EC 2.4.2.14) (Glutamine phosphoribosylpyrophosphate amidotransferase)	23	8	566	61.3	6.74	566
+	6.58278	2.61347e-07	2.21388	P05046	Lectin (Agglutinin) (SBA)	21	4	285	30.9	6.05	285
+	3.50194	0.000314815	2.20484	P62163	Calmodulin-2 (CaM-2)	57	6	149	16.8	4.27	149
+	4.25121	5.60782e-05	2.18931	C6TC19	Rhodanese domain-containing protein	34	4	149	16.4	8.25	149
+	3.01495	0.00096617	2.15854	I1MZT4	Peroxidase (EC 1.11.1.7)	8	2	320	34	5.83	320
+	2.11126	0.00774	2.12604	K7MZI8	Pectinesterase (EC 3.1.1.11)	9	3	615	67.9	8.4	615
+	4.12675	7.46884e-05	2.11603	I1NAL7	IU_nuc_hydro domain-containing protein	16	4	330	35.5	5.88	330
+	4.75205	1.76991e-05	2.11229	O82585	Isocitrate dehydrogenase [NADP] (EC 1.1.1.42)	38	13	416	46.8	8.48	416
+	5.55621	2.77835e-06	2.1112	I1KYW3	Uncharacterized protein	36	6	203	22.6	7.24	203
+	3.74408	0.000180267	2.06181	C6TIR2	Uncharacterized protein	57	6	149	16.9	4.27	149
+	4.34721	4.49564e-05	1.98643	P01064	Bowman-Birk type proteinase inhibitor D-II (IV)	30	2	83	9.5	5.14	83
+	3.99231	0.000101788	1.9656	C6TKW9	Uncharacterized protein	21	8	458	49.3	7.49	458
+	2.67934	0.00209248	1.96194	Q9XER5	Seed maturation protein PM22	16	2	152	16.7	5.36	152
+	1.6737	0.0211982	1.92346	I1N411	Uncharacterized protein	14	3	443	50	6.05	443
+	2.21789	0.00605491	1.91787	A0A0R0I5R9	Uncharacterized protein	8	2	442	48	6.52	442
+	4.81503	1.53099e-05	1.85649	P01071	Trypsin inhibitor B (Kunitz-type trypsin inhibitor B)	86	15	181	20	4.82	181
+	5.57985	2.63119e-06	1.81652	I1M4I4	Uncharacterized protein	17	2	216	22.6	5.14	216
+	4.28308	5.21099e-05	1.78645	Q84UB3	Beta-conglycinin alpha' subunit (Fragment)	35	10	396	45	5.82	396
+	1.30247	0.0498347	1.78193	C6TGW5	Peroxidase (EC 1.11.1.7) (Fragment)	11	2	281	30.4	5	281
+	7.41645	3.83314e-08	1.77211	I1KNL7	Uncharacterized protein	28	6	409	42.3	7.93	409
+	3.82584	0.000149333	1.73211	I1MEH3	Amidohydro-rel domain-containing protein	50	17	513	56.6	5.96	513
+	6.10059	7.93244e-07	1.70666	I1MV69	Uncharacterized protein	60	10	250	27.5	9.2	250
+	4.33231	4.65251e-05	1.68593	A0A0R0KV40	Lipoxygenase (EC 1.13.11.-)	3	2	818	93.1	6.2	818
+	5.03902	9.14065e-06	1.64925	A0A0R0JD77	TENA_THI-4 domain-containing protein	10	3	294	33.6	7.87	294
+	3.62934	0.000234777	1.62336	Q39801	51 kDa seed maturation protein	21	10	473	51	7.11	473
+	3.56156	0.000274436	1.62188	I1LIL5	Uncharacterized protein	50	8	340	36.7	8.66	340
+	1.88319	0.0130862	1.59488	C6TDN0	Phytocyanin domain-containing protein	12	2	208	22.3	6.9	208
+	2.81861	0.00151841	1.58209	I1L0S5	Uncharacterized protein	13	2	181	19	6.93	181
+	1.99629	0.0100858	1.57081	I1MI18	Glyco_18 domain-containing protein	32	6	365	40.1	8.87	365
+	3.58734	0.000258621	1.55094	C6T374	VOC domain-containing protein	71	6	139	15.4	5.69	139
+	2.70078	0.00199166	1.52982	C6TJY4	Uncharacterized protein	30	6	298	33	7.24	298
+	4.25648	5.54017e-05	1.52332	A0A0R0HLG7	Histone domain-containing protein (Fragment)	17	3	265	30.5	10.1	265
+	4.04892	8.93476e-05	1.51431	C6SWF6	Uncharacterized protein	34	4	189	20.9	4.78	189
+	4.98008	1.04694e-05	1.50953	I1KNN0	ATP-dependent 6-phosphofructokinase (ATP-PFK) (Phosphofructokinase) (EC 2.7.1.11) (Phosphohexokinase)	33	10	459	51.1	6.71	459
+	4.21153	6.14432e-05	1.49594	I1KB93	Alpha-galactosidase (EC 3.2.1.22) (Melibiase)	13	4	428	47.2	6.6	428
+	3.88819	0.000129363	1.49338	I1JKR7	Pectinesterase (EC 3.1.1.11)	17	7	511	56.5	8.34	511
+	1.59802	0.0252337	1.48776	I1JXQ5	Alpha-mannosidase (EC 3.2.1.-)	10	6	1011	114.2	6.7	1011
+	3.50816	0.000310341	1.46614	I1LK37	Uncharacterized protein	38	7	248	26.4	7.61	248
+	3.26058	0.000548812	1.45521	K7LAK1	MI domain-containing protein	4	4	1835	197.7	7.43	1835
+	1.35962	0.0436897	1.44806	I1JAY8	EGF_CA domain-containing protein	24	8	643	71.2	5.77	643
+	2.44826	0.00356237	1.44705	A0A0R4J600	Uncharacterized protein	15	2	233	26.2	4.86	233
+	1.37033	0.0426258	1.44529	A0A0R0HVK7	Uncharacterized protein (Fragment)	24	4	197	22.2	6.52	197
+	3.21044	0.000615978	1.44406	C6TFW8	Uncharacterized protein (Fragment)	24	3	234	25.9	7.3	234
+	4.26499	5.4326e-05	1.43992	A0A0R0GV71	TRASH domain-containing protein	33	4	121	14.1	10.68	121
+	3.1689	0.000677802	1.42766	I1LJ68	Fructose-bisphosphate aldolase (EC 4.1.2.13)	17	4	399	42.9	8.16	399
+	4.26756	5.40061e-05	1.42235	A0A0R0GZI4	SHSP domain-containing protein	13	2	152	17.4	7.5	152
+	4.20192	6.28179e-05	1.40596	A0A368UGZ4	Fn3_like domain-containing protein	12	5	776	83.8	6.39	776
+	3.21372	0.000611339	1.40156	I1L6Y9	Alpha-galactosidase (EC 3.2.1.22) (Melibiase)	16	5	410	45.6	7.15	410
+	3.93344	0.000116562	1.39549	I1K6M2	Uncharacterized protein	50	9	222	23.8	7.87	222
+	4.50715	3.11066e-05	1.37393	C6SWW4	Uncharacterized protein	37	5	203	22.4	5.01	203
+	4.64444	2.26755e-05	1.3726	I1MHF8	Uncharacterized protein	13	8	874	99.4	5.29	874
+	6.39153	4.05947e-07	1.37207	B3TDK6	Lipoxygenase (EC 1.13.11.-)	65	41	857	96.7	6.58	857
+	2.75317	0.00176535	1.36087	K7KU93	Aamy domain-containing protein	10	5	772	87	6.13	772
+	4.05105	8.89093e-05	1.35639	A0A0R0I7Q2	CBM20 domain-containing protein	4	3	1157	127.8	5.68	1157
+	1.83805	0.0145195	1.35096	I1MYZ6	Glyco_hydro_85 domain-containing protein	6	3	705	79.1	5.3	705
+	3.44929	0.000355397	1.33843	C6SY46	Uncharacterized protein	34	5	214	23.6	8.09	214
+	1.90161	0.0125427	1.33309	I1K0V6	Uncharacterized protein	26	4	244	27	8.72	244
+	5.69954	1.99737e-06	1.33002	B9MST3	Histone H4	51	6	103	11.4	11.47	103
+	4.3195	4.79178e-05	1.31457	A0A1V0PL28	Argonaute 5 k1 variant UC145	3	2	918	102.8	9.57	918
+	5.72818	1.86989e-06	1.30626	I1N3A6	Alpha-galactosidase (EC 3.2.1.22) (Melibiase)	20	6	410	45.7	7.2	410
+	6.62122	2.39212e-07	1.30554	I1M307	Bulb-type lectin domain-containing protein	43	15	435	48.8	6.64	435
+	4.6438	2.27091e-05	1.30347	A0A0R0JUR8	AB hydrolase-1 domain-containing protein	23	4	315	35.4	5.52	315
+	4.42529	3.75588e-05	1.30256	I1KCL6	Uncharacterized protein	19	7	620	70.9	8.15	620
+	3.06262	0.000865723	1.29444	I1MV71	Uncharacterized protein	43	7	247	27.7	6.73	247
+	3.88679	0.00012978	1.29437	I1K246	Nicotinate phosphoribosyltransferase (EC 6.3.4.21)	23	7	557	62.1	5.83	557
+	4.84343	1.43406e-05	1.28754	I1M2R6	Uncharacterized protein	15	5	415	44.6	6.1	415
+	3.86705	0.000135816	1.27349	I1LRR3	Uncharacterized protein	4	2	510	58.1	8.68	510
+	3.65192	0.000222886	1.2691	K7MCF4	Vps54 domain-containing protein	3	2	1029	113.2	6.21	1029
+	4.66898	2.14298e-05	1.253	C6TFC1	Non-specific lipid-transfer protein	33	3	122	12.4	8.63	122
+	2.69035	0.00204007	1.24933	I1M7I0	Fe2OG dioxygenase domain-containing protein	8	2	307	35	5.59	307
+	3.43259	0.000369326	1.24572	I1JUJ6	t-SNARE coiled-coil homology domain-containing protein	10	2	337	37.5	8.87	337
+	3.58535	0.000259804	1.23205	I1JNC7	HP domain-containing protein	12	7	984	108.5	5.83	984
+	4.27582	5.29888e-05	1.22886	I1K9B3	AB hydrolase-1 domain-containing protein	8	3	426	48.2	8.7	426
+	3.55864	0.000276286	1.2229	A0A0R0E5N3	CN hydrolase domain-containing protein	10	4	231	25.1	4.89	231
+	2.47586	0.003343	1.21484	A0A0R0EK76	Alpha-mannosidase (EC 3.2.1.-)	7	5	1000	112.9	6.46	1000
+	4.76573	1.71503e-05	1.21026	A0A0R0FLG8	Alpha-mannosidase (EC 3.2.1.-)	14	10	1011	115	5.91	1011
+	2.1238	0.00751963	1.20891	I1MMY1	Str_synth domain-containing protein	21	5	378	41.6	5.59	378
+	2.59616	0.00253417	1.20699	H8Y6Q3	Cytochrome b	5	2	390	43.8	7.28	390
+	1.48929	0.0324126	1.20129	O22378	Metallothionein-II protein	39	3	85	8.3	7.33	85
+	3.11929	0.000759817	1.19929	I1NA53	Ribos_L4_asso_C domain-containing protein	21	8	430	47.4	10.58	430
+	2.88587	0.00130057	1.19719	K7MT91	Aldo_ket_red domain-containing protein	31	6	288	32.3	6.73	288
+	2.6518	0.00222944	1.18765	I1MT10	Uncharacterized protein	41	18	645	70.8	5.39	645
+	1.66307	0.0217234	1.18201	I1MJC8	Defective in cullin neddylation protein	11	2	259	30.2	5.53	259
+	3.37239	0.000424238	1.17788	I1JRD0	Uncharacterized protein	9	5	972	110	5.62	972
+	1.30969	0.0490127	1.14732	I1L5L0	Uncharacterized protein	19	4	376	40.1	8.9	376
+	5.83189	1.47268e-06	1.14435	B3TDK4	Lipoxygenase (EC 1.13.11.-)	62	37	839	94.4	6.33	839
+	2.65923	0.00219166	1.13954	I1NGN4	Uncharacterized protein	10	4	628	68.4	6.35	628
+	4.31642	4.82589e-05	1.13855	Q9SDY6	Chitinase class I (EC 3.2.1.14)	47	8	320	34.3	7.42	320
+	2.00132	0.0099697	1.11535	I1KN97	DUF3700 domain-containing protein	43	6	235	25.4	5.83	235
+	2.41343	0.00385982	1.11227	I1L860	Uncharacterized protein	14	4	504	58	6.49	504
+	2.00066	0.00998485	1.09355	A0A0R0FXY0	Uncharacterized protein	31	9	490	55.2	5.44	490
+	3.66164	0.000217952	1.08791	I1K0V7	Uncharacterized protein	43	7	247	27.5	8.03	247
+	5.09198	8.09136e-06	1.06928	C6TBW7	Uncharacterized protein	39	6	216	23.9	7.83	216
+	1.45907	0.0347478	1.0665	I1JXA0	Uncharacterized protein	36	21	814	90.8	5.24	814
+	3.42519	0.000375673	1.05959	I1LMU4	Glyco_hydro_85 domain-containing protein	4	2	730	82.1	5.66	730
+	5.03793	9.16376e-06	1.05694	I1LXK6	Uncharacterized protein	25	13	891	99	5.45	891
+	6.31865	4.80119e-07	1.05542	A0A0R4J3J1	Peroxidase (EC 1.11.1.7)	38	8	324	35.2	8.06	324
+	2.2817	0.00522755	1.0464	I1K9F6	Uncharacterized protein	18	2	187	21	5.19	187
+	4.35037	4.46306e-05	1.04374	C6T2D3	Uncharacterized protein	16	3	213	23.5	7.11	213
+	1.48369	0.0328328	1.02986	C6TMH1	ZnMc domain-containing protein	20	3	357	40.1	5.63	357
+	7.43169	3.70095e-08	1.02481	I1M596	Lipoxygenase (EC 1.13.11.-)	56	35	866	97.2	6.67	866
+	1.61927	0.0240286	1.02223	I1JFX0	Usp domain-containing protein	24	2	191	20.7	7.17	191
+	1.66495	0.0216295	1.02158	I1LS06	Uncharacterized protein	26	4	317	35	6.92	317
+	2.52995	0.00295156	1.00004	I1NFV9	Uncharacterized protein	7	2	255	28.5	6.16	255
+	5.13354	7.35294e-06	0.994323	A0A0R0ID57	4-hydroxy-4-methyl-2-oxoglutarate aldolase (HMG aldolase) (EC 4.1.1.112) (EC 4.1.3.17) (Oxaloacetate decarboxylase)	51	7	166	17.8	5.57	166
+	2.41355	0.00385875	0.992125	K7MBQ9	Glucose-6-phosphate 1-epimerase (EC 5.1.3.15)	31	8	330	36.8	5.91	330
+	3.15706	0.000696533	0.99067	C6SVW8	Uncharacterized protein	29	3	113	13	5.36	113
+	1.92816	0.0117988	0.988258	C6T199	zf-Tim10_DDP domain-containing protein	19	2	84	9.7	6.01	84
+	3.12788	0.000744935	0.987164	A0A0R0IIZ3	Uncharacterized protein	22	9	506	57.8	9.19	506
+	1.85583	0.0139372	0.981749	Q39811	Alpha-galactosidase (EC 3.2.1.22) (Melibiase)	10	4	422	46.4	6.54	422
+	2.98545	0.00103406	0.978422	I1L957	Uncharacterized protein	32	8	449	48.8	6.42	449
+	1.77962	0.0166104	0.97732	I1MN82	Uncharacterized protein	20	6	488	55.3	5.87	488
+	2.75251	0.00176803	0.96732	C6TG30	Uncharacterized protein	24	4	255	28.8	6.79	255
+	2.60809	0.00246554	0.966078	C6TMI3	GRAM domain-containing protein	13	2	283	30.9	7.62	283
+	2.79429	0.00160588	0.962853	I1N1R8	Uncharacterized protein	17	2	184	20.4	5.68	184
+	4.66783	2.14865e-05	0.962799	I1M6Z5	4-hydroxyphenylpyruvate dioxygenase	12	3	408	44.7	6.05	408
+	4.52542	2.98253e-05	0.952829	A0A0R4J4L3	Annexin	50	15	312	35.9	7.91	312
+	2.86745	0.00135691	0.944102	C6FF63	Leucine-rich repeat protein	12	4	339	37.6	8.47	339
+	4.39459	4.03094e-05	0.942245	C6SZV5	Thioredoxin domain-containing protein	20	3	179	19.6	8.73	179
+	3.69301	0.000202764	0.941152	I1JL98	Uncharacterized protein	22	4	170	18.5	5.38	170
+	3.65952	0.00021902	0.938626	C6T574	Ubiquitin carboxyl-terminal hydrolase (EC 3.4.19.12) (Fragment)	42	9	236	26	5	236
+	6.12671	7.46945e-07	0.934368	Q588Z3	Beta-amylase (EC 3.2.1.2)	68	26	496	56.1	5.55	496
+	2.81805	0.00152037	0.932798	I1MVH2	Uncharacterized protein	13	5	513	58.6	5.66	513
+	1.82002	0.0151349	0.931003	Q94IA2	Aspartic proteinase 1	8	3	514	55.5	6.77	514
+	4.98753	1.02912e-05	0.930316	I1LVS8	Xyloglucan endotransglucosylase/hydrolase (EC 2.4.1.207)	31	7	293	33.2	8.02	293
+	2.90841	0.00123478	0.930111	O23958	Metallothionein-II protein	75	4	85	8.1	6.95	85
+	3.78205	0.000165177	0.922425	I1N0P5	Uncharacterized protein	36	5	187	20	9.22	187
+	4.12913	7.42796e-05	0.918927	I1KR99	LRRNT_2 domain-containing protein	29	7	336	37.4	7.91	336
+	1.50774	0.0310643	0.917247	I1LZR2	AAI domain-containing protein	10	2	227	23.5	8.79	227
+	1.37727	0.0419493	0.900469	I1LFI0	FKS1_dom1 domain-containing protein	5	4	1433	166.1	7.14	1433
+	2.6018	0.00250147	0.888653	I1JDS6	Beta-hexosaminidase (EC 3.2.1.52)	12	5	555	62.9	5.95	555
+	2.58459	0.00260259	0.88518	I1MUE2	Protein kinase domain-containing protein	7	3	650	71	7.94	650
+	4.86036	1.37925e-05	0.883365	A0A0R0L5Y8	EF-hand domain-containing protein	11	2	259	28.9	8.95	259
+	1.79137	0.0161671	0.883002	I1MT35	Aldedh domain-containing protein	24	7	497	53.1	7.15	497
+	1.50805	0.0310423	0.881311	C6TN05	Hypersensitive induced reaction protein 4	34	5	292	32.6	5.31	292
+	2.12176	0.00755506	0.881061	C6T599	Uncharacterized protein	19	3	238	25.9	8.16	238
+	2.56845	0.00270115	0.880873	C6TII5	Uncharacterized protein	14	2	208	24.4	9.48	208
+	3.75118	0.000177345	0.880795	C6T2R8	Uncharacterized protein	23	5	216	25	5.57	216
+	4.08228	8.27416e-05	0.880116	K7L2W0	Uncharacterized protein	14	3	384	41.4	6.39	384
+	2.31256	0.00486897	0.876044	I1JBH2	Proteasome subunit alpha type (EC 3.4.25.1)	55	8	237	26	4.75	237
+	3.10036	0.000793669	0.874796	I1LYP2	Uncharacterized protein	56	3	97	10.3	10.26	97
+	4.71093	1.94565e-05	0.872488	I1KZT2	Lactoylglutathione lyase (EC 4.4.1.5) (Glyoxalase I)	46	13	287	32.4	6.01	287
+	1.60333	0.0249272	0.869496	A0A0R0GA14	SHSP domain-containing protein	24	2	159	17.9	7.5	159
+	3.22423	0.000596721	0.862175	C6TBS6	Proteasome subunit beta (EC 3.4.25.1)	16	2	271	29.3	6.67	271
+	3.03803	0.000916161	0.855152	I1KXQ3	Uncharacterized protein	44	9	276	29.8	7.68	276
+	2.56724	0.00270868	0.85251	I1N8L7	Alpha-L-AF_C domain-containing protein	14	5	646	72	5.31	646
+	4.95995	1.09661e-05	0.850893	I1LQR8	Uncharacterized protein	34	6	248	26.2	7.85	248
+	1.49967	0.0316466	0.842484	A0A0R0GWL6	Peroxidase (EC 1.11.1.7)	39	8	326	35.6	8.07	326
+	1.80374	0.015713	0.840918	C6TL64	Peroxidase (EC 1.11.1.7)	27	6	328	36.2	8.68	328
+	2.18321	0.00655826	0.838475	I1M8Q5	Uncharacterized protein	22	8	496	54.4	6.02	496
+	3.18058	0.000659807	0.83682	C6T5S4	Glucosamine 6-phosphate N-acetyltransferase (EC 2.3.1.4)	44	4	154	17.6	6.54	154
+	2.22	0.00602564	0.834263	A0A898CV28		1	2	1792	215.7	9.99	NaN
+	3.4852	0.000327192	0.833124	A0A0R0JYS9	Peroxidase (EC 1.11.1.7)	66	15	325	35.5	8.76	325
+	2.50251	0.00314403	0.827867	A0A0R0KAL0	Uncharacterized protein	33	12	543	61.8	4.87	543
+	3.25966	0.000549966	0.818035	I1N1F9	Aldedh domain-containing protein	51	19	536	58.3	7.15	536
+	3.77653	0.000167292	0.816773	C6T5D0	Superoxide dismutase (EC 1.15.1.1) (Fragment)	35	6	240	26.6	8.66	240
+	4.16332	6.8656e-05	0.81571	C6T3V8	Uncharacterized protein	45	7	204	22.1	9.33	204
+	2.60837	0.00246395	0.810088	G3E7M5	Putative rubisco subunit binding-protein alpha subunit	65	26	584	61.7	5.4	584
+	3.42303	0.000377547	0.808707	C6TF09	Uncharacterized protein	30	3	71	8.1	9.6	71
+	2.63293	0.00232848	0.804093	C6SVH2	Uncharacterized protein	34	4	187	20.7	4.67	187
+	2.74641	0.00179304	0.800729	I1JJ48	Uncharacterized protein	15	4	313	34.9	5.1	313
+	2.67453	0.0021158	0.784501	I1MTI7	Aldedh domain-containing protein	14	6	451	49.7	8.13	451
+	5.37899	4.1784e-06	0.784428	A0A0R0IID0	Uncharacterized protein	55	8	216	24	6.02	216
+	4.37361	4.23051e-05	0.781227	I1MEE8	DUF3700 domain-containing protein	32	4	224	24.9	7.43	224
+	4.99438	1.01302e-05	0.773424	I1LWC8	Uncharacterized protein	33	3	118	13.1	5.21	118
+	3.54964	0.000282072	0.771138	C6TLA6	DUF3700 domain-containing protein	26	4	251	27.5	7.37	251
+	4.41171	3.87512e-05	0.76868	P93159	Beta-glucan-elicitor receptor	54	22	668	74.6	5.5	668
+	3.47164	0.000337563	0.766195	I1L7P6	Uncharacterized protein	6	2	355	38.8	8.94	355
+	1.65302	0.022232	0.766018	I1KEL7	Peroxidase (EC 1.11.1.7)	22	4	319	34	8.31	319
+	4.31702	4.81924e-05	0.757982	I1JQE5	Serine/threonine-protein phosphatase (EC 3.1.3.16)	23	5	313	35.7	5.33	313
+	2.59699	0.00252937	0.753172	I1LN49	Uncharacterized protein	25	4	234	27	7.06	234
+	1.53644	0.0290776	0.74898	I1MQW1	Uncharacterized protein	52	5	155	17.3	10.4	155
+	2.71711	0.0019182	0.743955	A0A0R0F016	Carbonic anhydrase (EC 4.2.1.1) (Carbonate dehydratase)	11	2	241	26.1	7.42	241
+	1.53072	0.0294633	0.74063	K7MRU1	Purple acid phosphatase (EC 3.1.3.2)	10	5	616	69.3	6.6	616
+	2.8432	0.00143484	0.735777	I1KSW9	Alpha-galactosidase (EC 3.2.1.22) (Melibiase)	7	3	635	71.2	7.62	635
+	3.30244	0.000498374	0.732631	I1J7G5	Uncharacterized protein	49	6	170	18.6	5.02	170
+	2.48728	0.00325628	0.726044	I1N675	Uncharacterized protein	41	9	363	40.5	4.74	363
+	4.203	6.26617e-05	0.725856	I1MVN5	Peroxidase (EC 1.11.1.7)	72	18	325	35.5	9	325
+	1.68071	0.0208586	0.724711	A0A0R0L186	SHSP domain-containing protein	18	3	153	17.3	7.42	153
+	2.84224	0.00143801	0.722461	A0A0R0GNH6	MHD domain-containing protein	8	3	452	50.5	7.12	452
+	3.61286	0.000243861	0.721681	C6SV65	Histone H2A	49	4	140	14.7	10.36	140
+	4.15509	6.99696e-05	0.718931	I1LU76	Peroxidase (EC 1.11.1.7)	38	9	326	35.8	8.22	326
+	1.61362	0.0243433	0.7136	I1JL80	Ferritin (EC 1.16.3.1)	17	3	259	29.1	6.38	259
+	3.92426	0.000119052	0.712462	A0A0R0J965	Uncharacterized protein	48	10	319	34.4	6.9	319
+	3.0604	0.000870169	0.707915	I1MGH2	Fn3_like domain-containing protein	27	12	775	84	8.15	775
+	1.93158	0.0117063	0.703525	C6TH01	Uncharacterized protein	45	7	273	29.3	7.08	273
+	1.32812	0.0469768	0.699545	I1JBN4	Uncharacterized protein	24	3	234	26	7.77	234
+	3.49522	0.000319731	0.699132	C6ZS03	Leucine rich repeat protein	12	4	368	39.7	8.46	368
+	5.25268	5.58881e-06	0.69358	I1K2V9	LRRNT_2 domain-containing protein	40	8	335	37.2	9.22	335
+	3.5459	0.000284511	0.691839	C6T1E6	Small nuclear ribonucleoprotein G (snRNP-G)	57	3	79	8.8	9.25	79
+	2.56865	0.00269993	0.691598	I1J6F1	Stress-response A/B barrel domain-containing protein	37	4	105	12	5.97	105
+	3.17844	0.000663073	0.689975	C6TM56	GLOBIN domain-containing protein	15	2	157	17.6	7.49	157
+	2.56543	0.00272001	0.689372	C6TN86	Uncharacterized protein	13	3	351	38.3	6	351
+	3.88545	0.000130181	0.685082	B1ACD5	Kunitz trypsin protease inhibitor	58	7	211	22.7	5.35	211
+	3.05657	0.000877862	0.684591	A0A0R0GZ36	Uncharacterized protein	31	6	377	41.3	5.99	377
+	2.04813	0.00895103	0.683699	I1K4Q5	Ribosomal_L6e_N domain-containing protein	38	7	232	25.8	10.18	232
+	4.75636	1.75243e-05	0.681825	I1K3K3	Urease (EC 3.5.1.5) (Urea amidohydrolase)	54	27	839	90.3	6.07	839
+	1.38809	0.0409179	0.68121	I1KSX0	Uncharacterized protein	23	3	120	11.9	4.46	120
+	1.60546	0.0248053	0.680806	I1LYR2	Uncharacterized protein	2	3	1519	172.3	7.88	1519
+	1.52668	0.0297385	0.676562	K7MF05	Uncharacterized protein	19	8	793	88.7	6.39	793
+	1.65496	0.022133	0.675438	I1JJN8	Neutral ceramidase (EC 3.5.1.23)	8	4	768	84.8	7.94	768
+	2.82794	0.00148614	0.674386	K7M352	Uncharacterized protein	10	3	535	60.4	5.8	535
+	2.77808	0.00166696	0.673238	I1MJ34	Tau class glutathione S-transferase	37	7	219	25.5	6.61	219
+	1.7778	0.0166801	0.670978	A0A0R4J539	Peroxidase (EC 1.11.1.7)	8	2	339	37.7	8.62	339
+	2.24721	0.0056596	0.670267	I1L8H3	Uncharacterized protein	56	3	97	10.3	10.26	97
+	2.65191	0.00222892	0.669245	I1M284	DUF3700 domain-containing protein	31	5	251	27.5	7.72	251
+	2.65247	0.00222605	0.668199	I1NCA0	Uncharacterized protein	42	4	211	22.5	5.86	211
+	3.93509	0.000116122	0.667013	A0A0R0I9G1	Uncharacterized protein	9	7	1058	116.8	9.32	1058
+	2.49718	0.00318286	0.656848	I1JC17	Aldedh domain-containing protein	34	13	539	58.5	6.95	539
+	2.00613	0.00985991	0.654923	C6TGT5	Uncharacterized protein	9	2	340	37.7	7.03	340
+	2.63412	0.00232211	0.654384	C6TNR9	COQ9 domain-containing protein	39	6	291	32.2	8.32	291
+	2.48006	0.00331083	0.653524	I1MM56	Carboxypeptidase (EC 3.4.16.-)	8	3	476	53.2	5.92	476
+	2.12707	0.00746325	0.648519	I1LQU0	Uncharacterized protein	36	2	55	6.5	10.45	55
+	3.94474	0.000113569	0.647145	I1N783	Proteasome subunit alpha type (EC 3.4.25.1)	76	15	249	27.3	5.87	249
+	1.67656	0.0210592	0.644658	I1NAA0	Uncharacterized protein	17	4	295	33.8	7.46	295
+	3.24506	0.000568774	0.642945	A0A0R0LGP0	Dirigent protein	10	2	191	20.8	8.31	191
+	2.37015	0.00426431	0.64035	A0A0R0GUI6	Uncharacterized protein (Fragment)	45	7	175	19.9	8.88	175
+	3.6403	0.000228927	0.639363	I1MGG5	Uncharacterized protein	27	3	135	14.6	7.14	135
+	2.87694	0.00132758	0.638565	C6T0C7	Uncharacterized protein	27	4	212	23.4	4.96	212
+	2.89579	0.0012712	0.638492	I1KGY6	Uncharacterized protein	16	10	768	80.7	5.58	768
+	1.90837	0.012349	0.638311	I1KXC0	Uncharacterized protein	17	6	490	56.2	9.13	490
+	3.0506	0.00089001	0.637456	I1KYW5	Uncharacterized protein	18	3	203	22.1	4.63	203
+	1.601	0.025061	0.635583	I1MXL1	Uncharacterized protein	11	2	235	26	9.11	235
+	1.32385	0.0474402	0.630404	I1MZ42	Uncharacterized protein	10	2	451	51.4	6.67	451
+	3.72323	0.000189136	0.628322	A0A0R0HTQ0	Dirigent protein	31	4	206	22.7	5.41	206
+	1.42136	0.0378998	0.627893	A0A0R0GN50	Phosphotransferase (EC 2.7.1.-)	11	4	501	53.7	5.24	501
+	3.1162	0.000765252	0.627151	I1KRI7	60S ribosomal protein L27	38	5	135	15.7	10.42	135
+	2.72043	0.00190356	0.625647	C6TBQ2	Uncharacterized protein	45	3	71	8.1	9.6	71
+	1.52981	0.0295248	0.624268	C6SWG5	U6 snRNA-associated Sm-like protein LSm3	18	2	97	11.2	4.88	97
+	1.45844	0.0347981	0.624251	I1LEE5	EGF_CA domain-containing protein	38	16	631	69.7	5.54	631
+	3.03626	0.000919894	0.623889	I1MUP6	Uncharacterized protein	24	7	420	46.4	5.11	420
+	2.26	0.00549544	0.623577	I1MFN6	Uncharacterized protein	78	8	167	17.9	3.93	167
+	4.24762	5.65437e-05	0.622408	I1JT95	Uncharacterized protein	47	11	276	30	6.71	276
+	4.32117	4.77342e-05	0.621793	K7MQY6	Peptidase_S9 domain-containing protein	48	18	674	75.4	4.97	674
+	2.72102	0.00190097	0.619974	C6SXW7	Uncharacterized protein	20	4	207	23.1	4.93	207
+	3.34272	0.000454239	0.616836	C6TG97	Proteasome subunit alpha type (EC 3.4.25.1)	76	15	249	27.2	5.87	249
+	4.2392	5.76505e-05	0.615784	I1JQZ6	Pept_C1 domain-containing protein	38	8	357	39.7	6.27	357
+	2.83913	0.00144833	0.614269	F6KBT6	Allene oxide cyclase 6 (EC 5.3.99.6)	11	2	255	28.3	9.06	255
+	1.62088	0.0239399	0.610087	C6F122	Beta-galactosidase (EC 3.2.1.23)	6	2	721	79.8	8.03	721
+	2.91404	0.00121887	0.607289	I1JU43	NAD(P)-bd_dom domain-containing protein	32	5	287	30.7	9.47	287
+	5.39862	3.99375e-06	0.606201	Q945U3	Acyl-coenzyme A oxidase	42	19	665	74.5	8.1	665
+	1.83643	0.0145738	0.599683	I1K5L7	40S ribosomal protein S7	49	8	191	22	9.72	191
+	3.7239	0.000188842	0.596887	B3TDK9	Lipoxygenase (EC 1.13.11.-)	71	48	856	96.3	6.81	856
+	2.20147	0.00628824	0.596196	K7N0Z8	Alpha-1,4 glucan phosphorylase (EC 2.4.1.1)	7	4	978	111.8	5.35	978
+	3.16857	0.000678321	0.596049	C6TIU6	Uncharacterized protein	7	2	432	49.4	8.62	432
+	2.07892	0.00833831	0.592379	I1JIW1	Amidohydro-rel domain-containing protein	12	5	526	57.8	6.54	526
+	2.0562	0.00878624	0.589667	I1M393	Thioredoxin domain-containing protein	13	2	182	19.6	8.94	182
+	2.48121	0.00330208	0.586631	C6SXJ3	Stress-response A/B barrel domain-containing protein	37	4	105	11.9	5.97	105
+	2.72723	0.00187399	-0.585759	I1LPF0	Uncharacterized protein	11	3	261	28.3	8.15	261
+	3.71242	0.0001939	-0.586392	C6T034	EF1_GNE domain-containing protein	72	14	223	24.3	4.68	223
+	3.64127	0.000228419	-0.587131	C6SW69	Uncharacterized protein	47	6	209	23.2	6.13	209
+	4.33415	4.6329e-05	-0.589336	I1LZ92	PfkB domain-containing protein	68	13	341	37.5	5.44	341
+	2.40418	0.00394293	-0.590331	C6T160	Small nuclear ribonucleoprotein E (snRNP-E) (Sm protein E)	48	3	88	10.3	9.99	88
+	2.39351	0.00404103	-0.590816	A0A0R4J632	Uncharacterized protein	5	2	423	48	7.78	423
+	3.45722	0.000348967	-0.591158	A0A0R0EW30	AAA domain-containing protein	47	10	422	47.3	5.6	422
+	7.03152	9.29995e-08	-0.59227	I1LJE2	Coatomer subunit gamma	62	34	887	98.7	5.15	887
+	3.39891	0.000399111	-0.593827	K7L2A0	Uncharacterized protein	7	3	633	70.5	5.94	633
+	5.59822	2.52223e-06	-0.593926	I1NFX7	D-3-phosphoglycerate dehydrogenase (EC 1.1.1.95)	65	24	595	62.8	6.58	595
+	1.95409	0.0111151	-0.596038	I1L437	PHB domain-containing protein	42	8	289	31.8	9.72	289
+	2.22313	0.0059823	-0.596482	I1NBY7	ACB domain-containing protein	12	6	649	70.6	5.5	649
+	2.31013	0.00489635	-0.597176	I1K4P5	Uncharacterized protein	15	3	340	40.2	5.45	340
+	3.57753	0.000264528	-0.597235	I1KPW6	Phosphotransferase (EC 2.7.1.-)	32	10	498	53.6	5.96	498
+	1.68906	0.0204616	-0.598704	A0A0R0H8B1	FAS1 domain-containing protein	26	7	250	26.3	9.11	250
+	3.1345	0.000733675	-0.601663	A0A0R4J631	Pyruvate kinase (EC 2.7.1.40)	62	22	502	54.3	7.2	502
+	2.33379	0.00463674	-0.601961	I1MB50	Lactamase_B domain-containing protein	46	6	258	28.7	6.02	258
+	3.24201	0.000572788	-0.602511	I1JZ46	PEROXIDASE_4 domain-containing protein	37	10	386	41.9	7.52	386
+	3.90634	0.000124067	-0.602661	I1KM16	Uncharacterized protein	69	12	247	28.1	5.68	247
+	5.56911	2.69706e-06	-0.602716	I1M7S3	Clathrin heavy chain	61	68	1700	192.4	5.44	1700
+	4.75389	1.76244e-05	-0.603292	I1LS70	26S proteasome non-ATPase regulatory subunit 2 homolog	68	41	885	97.2	5.24	885
+	3.88693	0.000129738	-0.603299	C6TGZ9	Uncharacterized protein	74	19	377	41.8	5.4	377
+	2.84053	0.00144368	-0.605083	I1MVW0	Uncharacterized protein	15	4	439	49.4	7.23	439
+	1.79079	0.0161886	-0.6056	D3G9M7	Calcium dependent protein kinase	4	2	579	64.9	5.43	579
+	2.8261	0.00149245	-0.606559	I1KFJ1	Abhydrolase_3 domain-containing protein	17	4	338	37.7	5.87	338
+	1.87871	0.0132217	-0.606774	I1LB48	Lon protease homolog, mitochondrial (EC 3.4.21.53)	13	7	961	106.8	5.91	961
+	1.74287	0.0180772	-0.606964	I1LP75	AAA domain-containing protein	8	4	617	68.4	9.29	617
+	2.67281	0.00212415	-0.607066	A0A0R0H1C8	CCHC-type domain-containing protein	52	4	157	15.2	6.55	157
+	3.68914	0.000204581	-0.607459	I1LQ56	Flavodoxin-like domain-containing protein	26	5	254	27.1	5.99	254
+	3.92451	0.000118984	-0.610408	A0A0R4J5I3	Chlorophyll a-b binding protein, chloroplastic	48	5	264	28	5.41	264
+	2.87991	0.00131853	-0.610804	I1LJB4	Uncharacterized protein	37	4	105	11.7	10.68	105
+	2.27074	0.00536112	-0.611144	I1MCY0	Serine/threonine-protein phosphatase 2A 55 kDa regulatory subunit B	12	4	514	57.3	6.2	514
+	3.96215	0.000109108	-0.611762	I1L7Z5	Peroxidase (EC 1.11.1.7)	48	9	322	35.1	6.3	322
+	3.17468	0.000668838	-0.61179	C6T2H1	Flavodoxin-like domain-containing protein	51	9	203	21.7	6.95	203
+	2.54395	0.00285793	-0.613408	I1JPL2	Uncharacterized protein	19	4	490	54.2	5.99	490
+	2.33587	0.00461452	-0.613645	C6TG44	S1 motif domain-containing protein	35	7	340	38.4	5.16	340
+	2.61606	0.0024207	-0.613954	K7K3P5	MSP domain-containing protein	32	7	241	26.8	7.43	241
+	2.24583	0.00567768	-0.614001	A0A0R0J309	Pribosyltran_N domain-containing protein	12	2	286	31	8.7	286
+	3.90694	0.000123896	-0.614548	A0A0R0JAM3	NAD(P)-bd_dom domain-containing protein	56	10	328	35.4	8.76	328
+	2.79554	0.00160126	-0.614869	I1JEL6	HATPase_c domain-containing protein	37	18	794	90	4.98	794
+	1.86076	0.0137796	-0.614882	I1NBM7	Uncharacterized protein	35	10	508	55.5	6.73	508
+	4.10406	7.86941e-05	-0.615358	A0A0R4J2V8	Dirigent protein	28	3	215	23.9	6.28	215
+	3.41089	0.000388249	-0.615446	I1NC67	Cysteine synthase (EC 2.5.1.47)	71	14	325	34.3	5.6	325
+	1.30697	0.0493211	-0.616853	K7LK48	Uncharacterized protein	24	9	621	70.5	6.64	621
+	3.13611	0.000730957	-0.617112	C6TKZ2	NAD(P)-bd_dom domain-containing protein	67	15	342	38.5	7.17	342
+	2.79903	0.00158844	-0.617565	I1MG37	Uncharacterized protein	9	2	324	35.9	5.14	324
+	2.63555	0.00231448	-0.617852	K7KEW2	Uncharacterized protein	30	19	964	111.5	6.29	964
+	4.51457	3.05792e-05	-0.617978	I1MA63	Proteasome subunit beta (EC 3.4.25.1)	61	8	204	22.8	5.47	204
+	2.7764	0.0016734	-0.619442	A0A0R4J309	Uncharacterized protein	33	5	164	18.6	10.51	164
+	2.46788	0.00340502	-0.619596	C6SXV7	ACB domain-containing protein	49	4	90	10.1	6.74	90
+	2.61059	0.00245138	-0.621436	I1L735	Uncharacterized protein	25	5	397	41.9	7.3	397
+	4.08966	8.13471e-05	-0.622108	C6SYN2	Thioredoxin domain-containing protein	28	4	141	16	4.94	141
+	3.52463	0.000298796	-0.622174	I1L6T8	Uncharacterized protein	31	7	363	39.9	6.74	363
+	2.75918	0.00174108	-0.623903	C6TJM1	Fructose-bisphosphate aldolase (EC 4.1.2.13)	45	11	358	38.5	7.68	358
+	4.344	4.52892e-05	-0.62401	I1KVH4	Uncharacterized protein	15	13	1133	124.6	7.11	1133
+	2.64029	0.00228933	-0.625439	I1N3F3	SEC7 domain-containing protein	4	6	1783	198.6	5.67	1783
+	3.2023	0.000627626	-0.627762	I1LCN7	Coatomer subunit alpha	39	34	1218	136.6	6.96	1218
+	1.47212	0.0337194	-0.627795	K7MKC7	SRP54 domain-containing protein	9	3	626	68.7	8.18	626
+	2.01601	0.00963802	-0.628464	I1K089	Malate synthase (EC 2.3.3.9)	56	19	556	62.7	6.29	556
+	5.23186	5.86333e-06	-0.629147	K7L8H9	Uncharacterized protein	12	3	462	52.3	5.49	462
+	4.41226	3.8703e-05	-0.629174	A0A0R4J574	Serine hydroxymethyltransferase (EC 2.1.2.1)	57	18	507	56.1	8.27	507
+	3.3883	0.000408975	-0.62942	I1M423	Uncharacterized protein	16	3	280	30.9	7.31	280
+	2.92933	0.00117671	-0.630698	I1L8Z3	Uncharacterized protein	60	33	813	90	5.29	813
+	2.13898	0.00726144	-0.630844	I1MQM4	Glutamate decarboxylase (EC 4.1.1.15)	23	8	499	56.2	5.81	499
+	3.16541	0.000683262	-0.632082	Q02226	Cytochrome c oxidase subunit 2, mitochondrial (EC 1.9.3.1) (Cytochrome c oxidase polypeptide II) (Fragment)	18	4	394	44.3	6.6	394
+	2.96052	0.00109516	-0.632714	I1M6B8	Uncharacterized protein	23	6	473	51.6	5.96	473
+	2.98436	0.00103666	-0.633144	I1NCP5	Cytochrome b5 heme-binding domain-containing protein	38	3	141	15.5	6.27	141
+	2.40053	0.0039762	-0.633979	I1JFN3	HMA domain-containing protein	38	4	130	13.6	4.7	130
+	2.40572	0.00392895	-0.635667	I1KRU1	Pyruvate dehydrogenase E1 component subunit beta (EC 1.2.4.1)	17	4	406	44.3	6.8	406
+	1.82631	0.0149174	-0.636422	I1MR00	Cytochrome b561 and DOMON domain-containing protein	7	2	400	43.8	9.1	400
+	2.82836	0.0014847	-0.636778	C6SXE9	Stress-response A/B barrel domain-containing protein	28	3	109	12.4	5.69	109
+	3.70072	0.000199195	-0.639845	I1M0N4	Uncharacterized protein	21	15	1102	124.1	6	1102
+	2.50633	0.0031165	-0.640702	I1JG01	Peroxidase (EC 1.11.1.7)	21	3	331	35	4.75	331
+	3.86391	0.000136802	-0.640728	Q2HZ34	Plasma membrane-associated AAA-ATPase	62	34	807	89.7	5.31	807
+	4.05695	8.77095e-05	-0.640749	I1KV61	Uncharacterized protein	15	5	601	65.7	6.99	601
+	2.24436	0.00569698	-0.641713	I1KDR0	Uncharacterized protein	31	8	525	57.1	5.39	525
+	2.17056	0.00675204	-0.642482	I1N587	Protein-lysine N-methyltransferase GLYMA_18G292800 (EC 2.1.1.-)	19	5	367	40.3	4.65	367
+	4.00146	9.96652e-05	-0.642631	I1KV24	Uncharacterized protein	18	18	1368	153.8	7.81	1368
+	4.51615	3.04685e-05	-0.64285	I1LBH6	Uncharacterized protein	58	19	459	50.5	5	459
+	3.95436	0.000111082	-0.643343	I1MT74	Uncharacterized protein	69	4	54	6.1	5.11	54
+	2.7579	0.00174621	-0.643653	I1NHJ8	Peptidyl-prolyl cis-trans isomerase (PPIase) (EC 5.2.1.8)	28	5	260	29.5	8.22	260
+	4.99736	1.0061e-05	-0.644394	C6TB98	NmrA domain-containing protein	60	12	310	33.9	5.88	310
+	2.87678	0.00132805	-0.645846	A0A0R4J669	Pyruvate kinase (EC 2.7.1.40)	58	24	526	57.9	6.8	526
+	4.75094	1.77442e-05	-0.646131	I1M5P7	Uncharacterized protein	34	29	1346	151.5	7.59	1346
+	2.67902	0.00209404	-0.646262	I1N690	Chorismate mutase (EC 5.4.99.5)	9	2	317	36	6.55	317
+	4.71737	1.91704e-05	-0.646403	C6T990	Uncharacterized protein	35	8	359	38.8	6.65	359
+	2.09948	0.00795283	-0.646947	I1KZI6	ENTH domain-containing protein	5	3	922	98.5	5.87	922
+	1.39762	0.0400293	-0.647179	I1J9W3	J domain-containing protein	4	2	540	59.9	9.09	540
+	2.86931	0.00135112	-0.647637	I1LAX4	Uncharacterized protein	31	12	733	82.9	7.43	733
+	3.27388	0.000532255	-0.647663	A0A0R0K666	Peptidase A1 domain-containing protein	58	12	440	47	8.12	440
+	4.0595	8.7197e-05	-0.64774	I1LIK8	Uncharacterized protein	29	21	1182	134.8	6.67	1182
+	4.23615	5.80567e-05	-0.64849	I1K9G2	Malic enzyme	42	14	618	68.5	6.84	618
+	2.40395	0.003945	-0.648545	C6SYP7	Dirigent protein	18	2	217	24.2	8.37	217
+	2.61506	0.00242629	-0.648632	I1MGF2	Aldedh domain-containing protein	6	3	597	65.5	7.24	597
+	2.71832	0.00191285	-0.648744	I1KYU6	Alpha-1,4 glucan phosphorylase (EC 2.4.1.1)	21	11	846	95.8	6.43	846
+	1.88407	0.0130597	-0.648933	I1NJ92	LisH domain-containing protein	11	2	203	22.8	6.93	203
+	2.01833	0.00958673	-0.649526	Q5F2M9	Glutamate dehydrogenase	51	12	411	44.5	6.47	411
+	2.13647	0.00730354	-0.649914	A0A0R0EKG7	BRO1 domain-containing protein	12	9	896	100.4	6.44	896
+	4.1303	7.40799e-05	-0.650375	I1M6E1	HATPase_c domain-containing protein	63	43	700	80.1	5.07	700
+	3.29242	0.000510009	-0.651945	A0A0R0HRL5	Glycosyltransferase	7	3	464	52.8	6.61	464
+	1.81058	0.0154674	-0.652146	C6SVP2	Uncharacterized protein	44	4	146	16.2	6.23	146
+	4.10236	7.90027e-05	-0.652294	I1JP48	Dolichyl-diphosphooligosaccharide--protein glycosyltransferase subunit 2 (Ribophorin-2)	44	18	687	74.8	6.33	687
+	3.34812	0.000448625	-0.652431	C6TB83	Peroxidase (EC 1.11.1.7)	38	9	355	38.6	6.23	355
+	1.98938	0.0102476	-0.653539	I1L8A9	H15 domain-containing protein	15	3	297	30.9	10.61	297
+	3.25379	0.000557454	-0.653787	I1NJA5	Pyruvate carboxyltransferase domain-containing protein	46	18	624	67.7	6.8	624
+	1.82894	0.0148273	-0.65478	C6SZG1	Uncharacterized protein	34	3	98	11.6	8.18	98
+	4.27233	5.34152e-05	-0.655197	C6T8A2	Uncharacterized protein	31	5	195	22.6	9.38	195
+	4.89701	1.26763e-05	-0.656557	I1JXC1	Elongation factor Tu	40	11	480	52.2	6.68	480
+	2.5987	0.00251944	-0.657099	K7MZ77	Uncharacterized protein	80	5	113	11.2	4.41	113
+	3.35917	0.000437351	-0.658237	A0A0R0KA84	Glyceraldehyde-3-phosphate dehydrogenase (EC 1.2.1.-)	74	20	338	36.8	7.58	338
+	4.01519	9.65634e-05	-0.659319	I1LKW7	Epimerase domain-containing protein	61	13	387	43.2	6.2	387
+	3.69116	0.000203629	-0.660011	K7MHZ1	Uncharacterized protein	38	7	295	33	5.38	295
+	1.97493	0.0105941	-0.661046	I1MS26	Uncharacterized protein	12	7	1048	115.6	5.85	1048
+	4.5787	2.63814e-05	-0.662572	I1KA75	Aminotran_1_2 domain-containing protein	28	8	439	48.5	7.77	439
+	3.84209	0.000143849	-0.662614	C6TNC4	Aminomethyltransferase (EC 2.1.2.10) (Glycine cleavage system T protein)	37	9	407	44.4	8.46	407
+	4.73626	1.83546e-05	-0.662642	I1M0B5	Uncharacterized protein	37	12	490	53.8	5.34	490
+	2.80022	0.00158409	-0.663003	K7KQN8	Uncharacterized protein	15	6	736	83.5	6.15	736
+	4.8626	1.37215e-05	-0.663081	C6SXH6	Eukaryotic translation initiation factor 5A (eIF-5A)	61	10	160	17.5	6.04	160
+	1.96719	0.0107849	-0.663181	I1ME25	Uncharacterized protein	49	24	674	72.4	6	674
+	4.27674	5.28759e-05	-0.663959	I1LJ90	Coatomer subunit alpha	43	37	1221	136.7	6.96	1221
+	3.01088	0.00097527	-0.664472	I1LH25	Malate dehydrogenase (EC 1.1.1.37)	63	11	353	37.4	7.64	353
+	3.14355	0.000718535	-0.66519	I1NJE9	Peptidyl-prolyl cis-trans isomerase (PPIase) (EC 5.2.1.8)	37	6	212	22.7	8.91	212
+	2.00581	0.00986714	-0.665354	Q5NUF3	2-hydroxyisoflavanone dehydratase (EC 3.1.1.1) (EC 4.2.1.105) (Carboxylesterase HIDH)	46	8	319	35.1	6.18	319
+	4.01345	9.69495e-05	-0.665789	C6T097	Uncharacterized protein	72	3	76	8.1	9.19	76
+	1.8663	0.013605	-0.666353	I1MDF8	Uncharacterized protein	72	18	377	41.7	5.49	377
+	1.46916	0.03395	-0.666763	K7LKW9	DUF4205 domain-containing protein	11	4	612	66.5	5.67	612
+	2.05194	0.00887279	-0.668137	I1KZX0	Fe2OG dioxygenase domain-containing protein	49	10	318	35.8	5.3	318
+	5.75535	1.7565e-06	-0.668192	A0A0R0F2Z4	Uncharacterized protein	69	28	559	60.8	5.87	559
+	3.34198	0.000455005	-0.669124	I1K7A1	Dolichyl-diphosphooligosaccharide--protein glycosyltransferase subunit 1	39	15	613	68.4	7.08	613
+	3.64279	0.000227621	-0.669462	I1LIV5	FAD-binding PCMH-type domain-containing protein	50	18	567	66	8.21	567
+	3.86774	0.000135599	-0.669985	I1KYK0	Uncharacterized protein	36	9	415	43.7	6.24	415
+	2.38675	0.00410436	-0.670156	I1JTF5	Uncharacterized protein	13	2	201	22.4	7.91	201
+	3.37861	0.000418204	-0.670955	C6TK08	RRM domain-containing protein	21	3	243	25.4	4.88	243
+	2.55329	0.00279708	-0.671433	A0A0R0KQE9	Uncharacterized protein	33	10	459	50.7	7.21	459
+	2.45821	0.00348171	-0.671798	C6SVB1	Uncharacterized protein	32	5	199	22.6	7.42	199
+	2.68792	0.00205156	-0.672028	A0A0R0ELE0	Pyrroline-5-carboxylate reductase (EC 1.5.1.2)	63	8	274	28.5	8.32	274
+	4.36416	4.32352e-05	-0.673581	Q8W1A0	Cysteine synthase (EC 2.5.1.47)	47	11	325	34.2	5.82	325
+	2.05055	0.00890124	-0.673993	I1KH61	Uncharacterized protein	18	12	901	103.1	6.96	901
+	3.19565	0.000637316	-0.674657	C6SVD6	Uncharacterized protein	44	2	79	8.8	8.76	79
+	3.50717	0.000311048	-0.674827	C6SZW2	UBIQUITIN_CONJUGAT_2 domain-containing protein	68	9	153	17.2	7.34	153
+	2.33947	0.00457649	-0.675203	A0A0R0FCE0	Uncharacterized protein	11	4	682	76.6	6.51	682
+	2.83447	0.00146395	-0.675677	I1LN30	Adenosylhomocysteinase (EC 3.3.1.1)	75	22	485	53.3	6.23	485
+	2.46152	0.00345522	-0.67696	I1JT00	PCI domain-containing protein	45	19	487	55.6	8.81	487
+	2.06717	0.00856702	-0.678118	A0A368UIN7	C-CAP/cofactor C-like domain-containing protein	17	6	566	62.1	5.73	566
+	1.63453	0.0231988	-0.678565	C6SWI0	Thioredoxin domain-containing protein	12	2	231	26.1	5.29	231
+	5.11547	7.66538e-06	-0.678721	I1JBV5	Pyruvate dehydrogenase E1 component subunit alpha (EC 1.2.4.1)	34	10	396	43.3	7.74	396
+	3.94714	0.000112944	-0.67949	I1KPN2	Importin N-terminal domain-containing protein	54	26	870	96.3	4.78	870
+	4.25509	5.55786e-05	-0.679512	C6TBS0	Dolichyl-diphosphooligosaccharide--protein glycosyltransferase 48 kDa subunit (Oligosaccharyl transferase 48 kDa subunit)	44	14	433	48.1	6.48	433
+	3.76253	0.000172772	-0.679613	I1ML63	Uncharacterized protein	26	11	752	83.9	6.76	752
+	4.20456	6.24368e-05	-0.680556	C6T142	Small ubiquitin-related modifier (SUMO)	58	5	99	11.2	5.1	99
+	5.43759	3.65098e-06	-0.6812	A0A0R0KKR3	Aldo_ket_red domain-containing protein	79	21	313	35.2	6.46	313
+	2.69432	0.00202152	-0.681303	C6TEH1	FSH1 domain-containing protein	21	4	228	25.5	5.48	228
+	1.93655	0.0115732	-0.681376	C6T2Q6	DUF3700 domain-containing protein	31	5	250	26.8	6.29	250
+	2.27974	0.00525118	-0.682931	I1LJ17	Uncharacterized protein	9	3	539	61.7	6.73	539
+	1.60017	0.025109	-0.683545	A0A0R0HBF1	Uncharacterized protein	36	4	249	25.3	5.34	249
+	3.83025	0.000147827	-0.683551	A0A0R0L9N3	A_deaminase domain-containing protein	4	3	833	94.7	6.98	833
+	2.2939	0.00508272	-0.684675	I1LDC1	RanBD1 domain-containing protein	62	10	218	24.2	4.83	218
+	2.67637	0.00210683	-0.685469	I1L9L2	t-SNARE coiled-coil homology domain-containing protein	17	4	332	37	7.27	332
+	2.86686	0.00135875	-0.685908	I1JV39	Glucose-6-phosphate isomerase (EC 5.3.1.9)	56	23	615	67.3	5.94	615
+	5.38216	4.14797e-06	-0.685995	A0A0R0K6S7	Uncharacterized protein	46	65	2260	252.2	6.43	2260
+	2.7999	0.00158528	-0.686505	A0A0R0L2F3	Uncharacterized protein	34	25	1117	130.9	5.72	1117
+	4.11574	7.66056e-05	-0.686805	A0A0R0EM71	tRNA-synt_1e domain-containing protein	24	9	553	62.8	6.47	553
+	3.99749	0.000100579	-0.687223	I1LH18	M20_dimer domain-containing protein	37	10	438	48	5.49	438
+	2.94477	0.00113562	-0.688863	C6SVW6	Uncharacterized protein	9	2	235	26.6	6.23	235
+	4.68306	2.07462e-05	-0.689176	I1KBV2	Ribonuclease	59	42	990	108.7	6.43	990
+	2.56199	0.00274164	-0.689293	C6SYF3	Uncharacterized protein	21	2	122	14	8.9	122
+	2.018	0.00959402	-0.68941	I1LF06	Coatomer subunit delta	29	14	530	58.4	5.81	530
+	2.46153	0.00345516	-0.689659	I1JF32	H15 domain-containing protein	13	4	263	27.6	10.62	263
+	3.34048	0.000456584	-0.689795	A0A0R0G9J8	Glyco_hydro_85 domain-containing protein	23	10	678	76.3	5.87	678
+	1.80567	0.0156434	-0.690405	C6TER9	Uncharacterized protein	32	4	253	28.7	5.29	253
+	2.55247	0.00280243	-0.691457	I1JU13	Uncharacterized protein	37	5	227	24.2	6.87	227
+	2.46434	0.00343293	-0.69277	C6SX31	Uncharacterized protein	51	8	218	24.1	6.6	218
+	2.44179	0.00361586	-0.693132	K7MXC2	Uncharacterized protein	15	12	1161	128.7	5.81	1161
+	3.3851	0.000412	-0.694203	K7MQF6	Uridine kinase (EC 2.7.1.48)	42	15	477	53.8	6.27	477
+	1.71514	0.0192688	-0.694746	K7KA83	UBA_e1_C domain-containing protein	35	25	1092	120.5	5.25	1092
+	4.04927	8.92752e-05	-0.69484	I1KE09	Bet_v_1 domain-containing protein	71	7	154	17.3	4.86	154
+	4.34256	4.54406e-05	-0.695104	I1L8S1	Uncharacterized protein	36	5	142	15.7	10.37	142
+	2.58	0.00263026	-0.695766	C6TMM7	Uncharacterized protein	49	6	210	23.4	5.82	210
+	2.08935	0.00814048	-0.696468	I1JNI7	C-CAP/cofactor C-like domain-containing protein	17	6	565	62.3	5.67	565
+	2.35475	0.00441828	-0.69657	A0A898CV36		21	2	196	22.1	4.65	NaN
+	2.62416	0.00237597	-0.69823	C6TIN6	Uncharacterized protein	43	10	392	41.2	4.84	392
+	3.50621	0.000311741	-0.698625	A0A0R0L140	60S acidic ribosomal protein P0	63	11	320	34.1	5.25	320
+	2.10651	0.00782511	-0.701677	C6TK65	Uncharacterized protein	19	3	300	32.8	4.7	300
+	3.78587	0.000163732	-0.702882	I1LHR7	Succinate dehydrogenase [ubiquinone] flavoprotein subunit, mitochondrial (EC 1.3.5.1)	39	15	630	69.1	6.71	630
+	1.67879	0.0209515	-0.703148	I1KWS2	Importin N-terminal domain-containing protein	30	22	1032	119	4.97	1032
+	4.36175	4.34756e-05	-0.703251	I1JT28	Tubulin beta chain	80	26	449	50.6	4.87	449
+	3.17714	0.000665053	-0.705272	C6T9G0	Uncharacterized protein	55	7	202	22.6	5.71	202
+	2.95345	0.00111314	-0.707107	K7L145	Uncharacterized protein	37	9	467	50.3	6.38	467
+	4.66907	2.14254e-05	-0.708521	C6SVC4	Uncharacterized protein	63	8	246	27.6	6.02	246
+	1.79741	0.0159437	-0.708674	A0A0R0JRZ1	Uncharacterized protein	4	2	627	71.5	6.93	627
+	3.00588	0.000986548	-0.710581	I1KRD3	Uncharacterized protein	11	2	271	30	9.5	271
+	2.12712	0.00746238	-0.712529	I1MFM5	Mitochondrial pyruvate carrier	48	3	94	10.5	10.36	94
+	1.97488	0.0105955	-0.71318	C6T288	Signal recognition particle 9 kDa protein (SRP9)	30	3	103	12.1	8.73	103
+	2.13249	0.00737075	-0.714404	I1KQK6	TPR_REGION domain-containing protein	20	5	591	63.8	8.7	591
+	1.75767	0.0174715	-0.714776	K7LG59	Cyclic nucleotide-binding domain-containing protein	20	5	415	47.1	7.64	415
+	2.24612	0.0056739	-0.715611	A0A0R0HC62	Uncharacterized protein	36	4	184	20.4	8.43	184
+	3.33794	0.000459266	-0.715946	C6TIW1	Uncharacterized protein	28	6	301	32.5	6.15	301
+	3.67032	0.000213638	-0.716204	I1K8U2	ENTH domain-containing protein	5	3	641	70.3	5.73	641
+	3.84772	0.000141998	-0.716908	A0A0R0KJF0	Methylenetetrahydrofolate reductase (EC 1.5.1.20)	69	28	571	64.3	6.49	571
+	3.72431	0.000188663	-0.718472	C6TGT0	Coatomer subunit epsilon	81	14	290	32.3	5.57	290
+	3.46249	0.000344751	-0.718958	C6T7Y1	Uncharacterized protein	72	18	377	41.7	5.49	377
+	2.94318	0.00113979	-0.719095	C6TF02	Aminomethyltransferase (EC 2.1.2.10) (Glycine cleavage system T protein)	41	9	407	44.2	8.75	407
+	1.56598	0.0271657	-0.719227	C6TGR4	C2 domain-containing protein	12	2	245	26.9	8.85	245
+	3.61362	0.000243435	-0.719487	I1MJD7	Inosine-5'-monophosphate dehydrogenase (IMP dehydrogenase) (IMPD) (IMPDH) (EC 1.1.1.205)	57	14	502	53.3	6.11	502
+	2.57515	0.00265979	-0.719874	A0A0R0EDW0	Uncharacterized protein	26	8	547	58.5	6.55	547
+	1.55753	0.0276993	-0.721501	I1LTQ1	Epimerase domain-containing protein	47	10	387	43.4	6.46	387
+	1.71148	0.0194322	-0.722346	I1N791	Uncharacterized protein	27	3	225	25.1	9.07	225
+	3.36459	0.000431928	-0.722638	O22518	40S ribosomal protein SA (p40)	57	16	310	33.9	5.26	310
+	2.27582	0.00529881	-0.723501	C6TD73	Chlorophyll a-b binding protein, chloroplastic	30	3	265	28.7	5.66	265
+	5.25466	5.56343e-06	-0.728648	A0A0R0FQN0	Aspartate aminotransferase (EC 2.6.1.1)	57	19	463	50.6	8.18	463
+	1.97496	0.0105936	-0.728796	I1M4J9	Uncharacterized protein	13	6	851	94.5	4.69	851
+	5.77003	1.69812e-06	-0.728853	I1JV03	Tubulin alpha chain	71	20	452	49.6	5.02	452
+	2.41751	0.00382377	-0.730131	P13708	Sucrose synthase (EC 2.4.1.13) (Nodulin-100) (N-100) (Sucrose-UDP glucosyltransferase)	72	43	805	92.2	6.48	805
+	3.01444	0.000967305	-0.73107	I1KVR6	Coatomer subunit beta (Beta-coat protein)	55	35	950	105.9	5.8	950
+	2.05892	0.00873139	-0.731758	C6TGQ0	C2H2-type domain-containing protein	21	6	306	33.1	4.94	306
+	3.04414	0.000903354	-0.732759	I1JUS6	Aspartate aminotransferase (EC 2.6.1.1)	82	26	416	45.3	7.94	416
+	3.62528	0.000236987	-0.733058	I1MMM9	UBX domain-containing protein	9	2	467	51.9	5.05	467
+	1.74224	0.0181034	-0.733448	I1LZW4	Tr-type G domain-containing protein	24	14	986	109.9	5.24	986
+	2.37771	0.00419074	-0.733661	I1N0Z5	Uncharacterized protein	29	8	385	43.3	5.58	385
+	2.63069	0.00234049	-0.733752	I1NGS1	Cytochrome b5 heme-binding domain-containing protein	64	9	225	24.9	4.61	225
+	1.61861	0.0240653	-0.733762	I1JHB3	Uncharacterized protein	14	5	622	68.4	5.45	622
+	1.87947	0.0131988	-0.73411	A0A0R0IHE0	Uncharacterized protein	7	4	755	84.4	5.92	755
+	3.62476	0.000237267	-0.734599	I1MU56	Uncharacterized protein	19	9	747	82.2	6.25	747
+	2.38481	0.00412282	-0.734655	I1KH65	Coatomer subunit beta'	45	27	912	102.8	5.02	912
+	2.53442	0.00292133	-0.734873	I1J575	Uncharacterized protein	34	4	259	28.8	8.51	259
+	3.48345	0.000328513	-0.734974	I1JNI4	C-CAP/cofactor C-like domain-containing protein	20	7	608	66.9	6.15	608
+	3.30443	0.000496101	-0.735577	I1NA94	Uncharacterized protein	35	12	488	53.9	6.83	488
+	2.01435	0.00967507	-0.737073	I1M786	EF1_GNE domain-containing protein	65	12	223	24.2	4.68	223
+	3.29916	0.000502155	-0.738491	I1M989	Transmembrane 9 superfamily member	17	7	637	73.1	7.96	637
+	4.91477	1.21682e-05	-0.73873	I1KL72	Uncharacterized protein	48	25	677	72.4	6.04	677
+	4.42563	3.75293e-05	-0.738951	I1NID6	Uncharacterized protein	64	14	354	39.8	5.76	354
+	5.15088	7.06508e-06	-0.739273	I1LIN0	Uncharacterized protein	42	13	513	56.3	7.83	513
+	1.93529	0.0116066	-0.739441	A5YT86	Cysteine synthase (EC 2.5.1.47)	24	8	372	40.1	7.14	372
+	1.37811	0.0418687	-0.739961	A0A0R0KSS1	PKS_ER domain-containing protein	30	9	343	37.9	6.27	343
+	3.0509	0.000889398	-0.742113	C6T3E5	MPN domain-containing protein	19	3	204	22.9	5.78	204
+	1.4966	0.0318711	-0.743064	I1KG51	Exo84_C domain-containing protein	12	6	769	84.8	5.29	769
+	3.82552	0.000149444	-0.743798	I1ND31	Semialdhyde_dh domain-containing protein	28	7	391	42.8	7.37	391
+	1.72984	0.0186278	-0.744484	A0A0R4J2M8	Proteasome subunit alpha type (EC 3.4.25.1)	62	9	249	27.1	7.49	249
+	4.94247	1.14165e-05	-0.744517	D6C4Z9	HSP90-1	65	43	702	80.3	5.02	702
+	2.81393	0.00153485	-0.745007	I1LFG4	TRANSKETOLASE_1 domain-containing protein	26	10	742	80.2	6.57	742
+	3.81048	0.000154712	-0.745262	P28551	Tubulin beta chain (Beta-tubulin) (Fragment)	88	27	408	45.7	5.96	408
+	3.03276	0.000927344	-0.746421	I1LMP2	MPN domain-containing protein	64	14	309	34.8	6.28	309
+	2.12217	0.0075479	-0.746725	A0A0R0G0K3	V-type proton ATPase subunit H	35	12	448	51	6.93	448
+	4.24117	5.73887e-05	-0.746751	K7LSJ2	Importin N-terminal domain-containing protein	24	16	1077	123.9	5.57	1077
+	1.91236	0.0122361	-0.747156	Q39845	Small GTP-binding protein	46	6	202	22.4	5.27	202
+	3.34682	0.000449962	-0.748357	C6TEB0	TPR_REGION domain-containing protein	8	2	268	30	4.93	268
+	1.86962	0.0135015	-0.748387	A0A0R0EY71	Uncharacterized protein	19	3	275	28.9	6.05	275
+	4.37649	4.20256e-05	-0.749492	I1J8K2	VWFA domain-containing protein	34	9	405	42.8	4.73	405
+	4.84043	1.44399e-05	-0.749638	I1K3E1	Uncharacterized protein	30	15	597	65.9	8.69	597
+	1.97594	0.0105697	-0.749996	I1KGU0	40S ribosomal protein S12	83	9	143	15.1	5.77	143
+	2.29356	0.0050868	-0.750283	K7LBE9	Uncharacterized protein	11	6	881	96.9	4.64	881
+	3.49197	0.000322129	-0.751875	C6TF98	zf-Tim10_DDP domain-containing protein	22	2	94	11.1	7.74	94
+	4.08191	8.28105e-05	-0.751988	K7KMW8	ThiF domain-containing protein	19	4	355	38.9	5.57	355
+	4.67114	2.13236e-05	-0.752484	I1JIH4	Uncharacterized protein	61	14	438	47.8	5.48	438
+	2.44325	0.00360368	-0.753769	I1KHM5	Uncharacterized protein	42	4	212	24.5	5.5	212
+	4.34042	4.56642e-05	-0.754446	K7MJY8	Sucrose synthase (EC 2.4.1.13)	75	45	805	92.1	6.35	805
+	3.40186	0.000396404	-0.754647	C6TDX4	Aldo_ket_red domain-containing protein	29	6	339	37.9	6.13	339
+	2.11334	0.00770293	-0.754819	I1MIW5	Uncharacterized protein	9	4	459	51.4	6.64	459
+	6.57124	2.68389e-07	-0.754824	I1N8P5	Tubulin beta chain	80	27	450	50.5	4.82	450
+	3.64004	0.000229064	-0.755752	I1MRT3	Uncharacterized protein	53	15	497	54.2	6.28	497
+	4.50094	3.15546e-05	-0.755829	C6SVD7	Phi class glutathione S-transferase	68	8	215	24.8	6.07	215
+	1.57632	0.0265263	-0.756694	I1LVG6	Uncharacterized protein	12	3	364	39.5	8.37	364
+	4.03898	9.14154e-05	-0.757706	Q53B72	Chalcone-flavonone isomerase family protein	88	14	209	23.5	4.92	209
+	1.30625	0.049403	-0.758015	K7MKX6	Ribulose-phosphate 3-epimerase (EC 5.1.3.1)	20	2	273	29.2	7.5	273
+	5.20161	6.28625e-06	-0.758063	I1LMP4	Eukaryotic translation initiation factor 3 subunit F (eIF3f) (eIF-3-epsilon)	66	12	288	31.5	5.34	288
+	2.96441	0.00108541	-0.758545	C6TFY7	Uncharacterized protein	48	4	97	10.6	8.4	97
+	2.01656	0.00962591	-0.760049	C6TFS4	Uncharacterized protein	67	4	88	9.7	4.41	88
+	4.70101	1.99061e-05	-0.760242	I1L903	Isocitrate dehydrogenase [NAD] subunit, mitochondrial	33	8	359	39.4	7.49	359
+	1.9819	0.0104255	-0.76163	I1LXL0	Uncharacterized protein	11	2	351	40.3	6.89	351
+	2.76543	0.00171621	-0.762071	I1N6Z5	Uncharacterized protein	7	4	916	101.1	4.82	916
+	3.15325	0.00070267	-0.762338	I1LIF9	SWIB domain-containing protein	22	2	132	13.9	10.17	132
+	4.01783	9.59784e-05	-0.763863	I1KU18	Uncharacterized protein	33	9	328	35.7	5.99	328
+	3.86876	0.000135281	-0.76404	I1LQ46	Coatomer subunit gamma	58	31	887	98.7	5.16	887
+	2.10303	0.0078881	-0.764536	C6SXX2	Uncharacterized protein	49	7	154	17.2	6.06	154
+	3.75684	0.00017505	-0.767598	I1MSD7	Uncharacterized protein	11	13	1530	173	8.53	1530
+	1.42156	0.0378829	-0.768227	I1LXN6	Uncharacterized protein	35	9	404	46.2	6.55	404
+	4.72549	1.88154e-05	-0.768387	I1KLJ1	Uncharacterized protein	54	28	746	81.9	6.04	746
+	3.76518	0.000171718	-0.768586	I1M561	PfkB domain-containing protein	76	17	331	35.4	5.45	331
+	2.06398	0.00863013	-0.770552	I1MED4	Uncharacterized protein	25	4	241	27.2	4.78	241
+	4.28657	5.16931e-05	-0.770802	I1M1I0	Uncharacterized protein	21	20	1620	181.7	6.61	1620
+	2.87735	0.00132634	-0.7724	I1JP73	Uncharacterized protein	16	5	452	50	4.86	452
+	5.3324	4.65158e-06	-0.772526	I1M592	PALP domain-containing protein	38	11	521	57.4	7.31	521
+	3.74443	0.000180125	-0.773217	A0A0R0H289	Serine hydroxymethyltransferase (EC 2.1.2.1)	46	15	527	57.3	7.56	527
+	3.52226	0.000300429	-0.776294	A0A0R0L5B0	PK domain-containing protein	87	7	140	15.3	5.5	140
+	4.72558	1.88115e-05	-0.77669	C6TED1	Peroxidase (EC 1.11.1.7)	68	14	325	34.7	7.05	325
+	3.13502	0.000732795	-0.777617	I1M5Q9	Uncharacterized protein	26	5	374	40.9	7.99	374
+	3.02494	0.000944181	-0.778205	K7L5V1	Signal recognition particle subunit SRP72	14	6	662	72.9	9.01	662
+	3.34868	0.000448042	-0.778384	A0A368UGI6	Uncharacterized protein	38	7	308	32.8	7.05	308
+	3.78484	0.000164119	-0.779448	I1L5K0	WD_REPEATS_REGION domain-containing protein	24	18	1148	124.9	5.31	1148
+	3.88636	0.00012991	-0.780465	C6SY42	EF1_GNE domain-containing protein	62	11	224	24.3	4.7	224
+	2.50121	0.00315346	-0.780749	A0A0R4J4T4	Uncharacterized protein	5	2	437	44.3	8.41	437
+	2.86753	0.00135666	-0.78195	C6TJ97	Uncharacterized protein	15	2	298	31.9	9.17	298
+	3.50429	0.000313119	-0.782688	I1JW21	Uncharacterized protein	51	8	143	16	10.24	143
+	1.84112	0.0144173	-0.783117	I1NFH7	Uncharacterized protein	31	7	402	42.3	4.89	402
+	4.64559	2.26159e-05	-0.784204	I1LXY1	Uncharacterized protein	54	29	803	89	6.77	803
+	1.61142	0.0244668	-0.784457	I1KB73	tRNA-binding domain-containing protein	49	9	390	42.3	6.29	390
+	4.42981	3.71694e-05	-0.784881	Q7G1G6	Aspartate aminotransferase (EC 2.6.1.1)	84	26	419	45.6	7.88	419
+	1.64791	0.0224952	-0.785244	I1LSH8	Glyco_transf_20 domain-containing protein	15	8	862	97.9	6.2	862
+	2.59103	0.0025643	-0.785371	I1JV02	Uncharacterized protein	21	7	557	61	5.96	557
+	3.28245	0.000521859	-0.786831	I1KGC3	Transmembrane 9 superfamily member	12	6	640	73.7	8.32	640
+	2.22341	0.0059785	-0.7875	I1MDY7	GTP_cyclohydro2 domain-containing protein	5	2	544	59	6.13	544
+	3.82178	0.000150735	-0.78823	I1JXP9	UVR domain-containing protein	41	24	922	102.5	6.55	922
+	5.28512	5.18661e-06	-0.788725	I1KJQ5	Eukaryotic translation initiation factor 3 subunit B (eIF3b) (eIF-3-eta) (eIF3 p110)	38	18	718	82.6	5.25	718
+	3.93568	0.000115963	-0.788999	I1KT56	Aminotran_1_2 domain-containing protein	56	14	464	50.2	7.71	464
+	2.61098	0.00244918	-0.789107	A0A0R0GTU4	PKS_ER domain-containing protein	11	2	357	38.6	7.3	357
+	2.85159	0.00140737	-0.790868	I1L3K8	DUF89 domain-containing protein	49	8	367	40.9	5.01	367
+	3.40745	0.000391335	-0.79178	K7LNL2	Aconitate hydratase (Aconitase) (EC 4.2.1.3)	58	34	901	98.4	6.11	901
+	4.49251	3.2173e-05	-0.792202	I1NC93	Uncharacterized protein	56	11	326	35.8	4.6	326
+	1.72975	0.0186318	-0.794341	C6SYA5	60S ribosomal protein L18a	42	10	178	21.3	10.42	178
+	3.75534	0.000175657	-0.795664	I1K3X9	Tubulin alpha chain	58	18	449	49.6	5.14	449
+	2.34873	0.00447992	-0.797689	I1LFC6	Uncharacterized protein	39	6	216	23.9	7.83	216
+	2.7857	0.00163795	-0.79805	I1K072	Uncharacterized protein	29	13	701	77.3	5.14	701
+	1.8732	0.0133905	-0.79869	I1JMQ3	HABP4_PAI-RBP1 domain-containing protein	27	6	368	39.1	6.02	368
+	3.94332	0.000113941	-0.798771	I1KHJ6	Uncharacterized protein	16	8	833	91.2	5.38	833
+	6.10437	7.86379e-07	-0.801148	A0A0R4J5C5	Uncharacterized protein	72	11	265	27.6	7.3	265
+	2.65666	0.00220464	-0.801355	I1MBI6	Uncharacterized protein	14	8	996	109.8	6.19	996
+	3.15448	0.000700688	-0.801461	I1M4Y9	Bac_surface_Ag domain-containing protein	25	12	800	87.5	7.58	800
+	2.03946	0.00913136	-0.80166	A8IFI1	S1 ribosomal protein	28	4	206	23.4	10.27	206
+	2.52911	0.00295725	-0.802415	I1LC96	Uncharacterized protein	40	10	464	49.8	5.52	464
+	4.29688	5.04796e-05	-0.803324	K7M387	Uncharacterized protein	29	18	1166	127.4	5.31	1166
+	4.46694	3.41244e-05	-0.803364	I1NB01	Uncharacterized protein	36	9	413	46.4	5.33	413
+	5.55438	2.79011e-06	-0.804208	I1KUQ3	Lipoxygenase (EC 1.13.11.-)	42	24	867	97.7	6	867
+	2.13222	0.00737533	-0.804646	I1MTZ8	Tr-type G domain-containing protein	27	15	988	110	5.17	988
+	1.53022	0.029497	-0.804887	I1L1J5	Uncharacterized protein	30	9	359	41	4.46	359
+	4.92281	1.19451e-05	-0.805051	A0A368UGP3	Importin N-terminal domain-containing protein	31	23	1032	119	5.02	1032
+	2.88982	0.00128878	-0.806989	K7MH03	Uncharacterized protein	14	2	250	24.7	7.49	250
+	1.34167	0.0455333	-0.807329	K7MZM9	Protein transport protein SEC23	6	3	871	94.9	6.71	871
+	2.65719	0.00220195	-0.808541	I1K0W7	Cupin_2 domain-containing protein	46	6	294	33.1	6.8	294
+	3.18469	0.000653602	-0.80901	I1LD87	PDIL7	23	6	433	49.2	5.02	433
+	4.81386	1.53512e-05	-0.810613	C6TER4	NmrA domain-containing protein	42	9	312	34.9	6.81	312
+	3.72761	0.000187238	-0.811142	C6TJ75	Peroxidase (EC 1.11.1.7)	36	7	322	34.2	5.27	322
+	3.55971	0.000275607	-0.811374	I1KQE8	26S proteasome non-ATPase regulatory subunit 1 homolog	49	29	1006	109.5	5.36	1006
+	1.98499	0.0103516	-0.811903	C6TDV2	Serine/threonine protein kinase	35	9	361	39.1	6.39	361
+	3.36981	0.000426763	-0.811983	I1LF90	Dihydroorotate dehydrogenase (quinone), mitochondrial (DHOdehase) (EC 1.3.5.2)	37	8	455	48.3	9.31	455
+	6.75026	1.77722e-07	-0.812119	I1MLW9	PKS_ER domain-containing protein	63	12	319	34.6	6.67	319
+	3.65913	0.000219213	-0.812152	I1JV71	Uncharacterized protein	42	11	470	52.4	5.49	470
+	2.85299	0.00140285	-0.813617	I1K9S1	TPR_REGION domain-containing protein	37	7	222	24.2	9.09	222
+	4.18316	6.55901e-05	-0.8142	C6SZW0	NAC-A/B domain-containing protein	66	9	203	22.1	4.59	203
+	2.54108	0.0028769	-0.814325	I1KYT6	RuvB-like helicase (EC 3.6.4.12)	15	5	465	51	5.47	465
+	2.01771	0.00960047	-0.814476	I1JRM7	Uncharacterized protein	58	11	325	35.7	4.73	325
+	2.60056	0.00250863	-0.814956	I1LY51	Oxidored_FMN domain-containing protein	59	13	398	44.1	8.15	398
+	1.71399	0.0193201	-0.815247	I1JL52	Dirigent protein	16	2	191	20.9	8.13	191
+	1.69666	0.0201067	-0.815595	I1KGF2	Ubiquitin carboxyl-terminal hydrolase (EC 3.4.19.12)	30	10	480	54.2	6.14	480
+	1.32743	0.0470507	-0.816062	K7KUE2	Uncharacterized protein	19	6	745	83.7	4.98	745
+	2.14138	0.00722136	-0.816383	I1KY39	Citrate synthase (EC 2.3.3.16)	38	13	513	56.4	9.2	513
+	3.39825	0.000399716	-0.820068	I1MBM5	Uncharacterized protein	56	2	72	8.3	9.66	72
+	5.11491	7.67521e-06	-0.820218	I1LI96	Phosphoserine aminotransferase (EC 2.6.1.52)	47	14	408	45	7.94	408
+	4.17459	6.68973e-05	-0.820879	I1KZW7	Pyrophosphate--fructose 6-phosphate 1-phosphotransferase subunit beta (PFP) (EC 2.7.1.90) (6-phosphofructokinase, pyrophosphate dependent) (PPi-PFK) (Pyrophosphate-dependent 6-phosphofructose-1-kinase)	58	22	562	61.4	7.03	562
+	1.87261	0.0134087	-0.822326	I1JCR1	Uncharacterized protein	11	3	464	51.8	3.98	464
+	1.56433	0.0272693	-0.822426	I1KFF9	DLH domain-containing protein	37	4	191	20.5	6.8	191
+	2.91143	0.00122624	-0.823432	I1NGB7	WPP domain-containing protein	26	10	532	57.9	4.72	532
+	1.97188	0.0106688	-0.824347	I1LPG3	Uncharacterized protein	10	2	272	30.8	8.92	272
+	2.41808	0.00381871	-0.825486	I1LXJ6	Uncharacterized protein	15	5	712	79.3	6.51	712
+	4.82397	1.49979e-05	-0.82564	I1KS98	UBA domain-containing protein	19	5	415	46.7	6.33	415
+	2.93001	0.00117486	-0.825894	I1KEH2	Thioredoxin domain-containing protein	9	3	480	53.6	7.03	480
+	3.18743	0.000649491	-0.826658	I1MCD0	3-isopropylmalate dehydrogenase (EC 1.1.1.85)	42	11	435	47.2	6.55	435
+	4.7389	1.8243e-05	-0.826678	Q76LA6	Cytosolic ascorbate peroxidase 2	82	15	250	27.1	5.99	250
+	4.05731	8.7637e-05	-0.827402	A0A0R4J375	Uncharacterized protein	40	4	192	21.1	4.92	192
+	2.84374	0.00143306	-0.828692	I1M7Y3	Adenylosuccinate lyase (ASL) (EC 4.3.2.2) (Adenylosuccinase)	21	7	532	59.3	6.39	532
+	3.96595	0.000108155	-0.829975	I1MZD3	PDZ domain-containing protein	17	12	1113	122.3	6.21	1113
+	2.81928	0.00151609	-0.830914	K7M5U2	GH10 domain-containing protein	5	3	901	100.3	6.42	901
+	3.52719	0.000297036	-0.832201	I1K0G0	TPR_REGION domain-containing protein	30	8	400	43.1	4.97	400
+	5.33368	4.63793e-06	-0.833759	I1L5T1	Eukaryotic translation initiation factor 3 subunit I (eIF3i)	61	12	326	35.8	6.76	326
+	2.36366	0.00432852	-0.834098	I1KAB1	PEROXIDASE_4 domain-containing protein	27	7	432	47.1	7.56	432
+	3.31307	0.000486334	-0.834837	I1KN68	Glycosyltransferase (EC 2.4.1.-)	12	4	476	53.2	6.9	476
+	5.16115	6.90004e-06	-0.835017	I1KQX5	Uncharacterized protein	16	10	814	89.4	6.81	814
+	4.32033	4.78264e-05	-0.837271	I1K6H8	Uncharacterized protein	30	10	534	59	6.57	534
+	2.78087	0.00165626	-0.837436	I1JSX4	AAA domain-containing protein	5	2	694	74.1	6.19	694
+	6.35629	4.40257e-07	-0.838133	C6THA9	NAD(P)-bd_dom domain-containing protein	64	15	348	39.1	8.13	348
+	3.80895	0.000155255	-0.838573	I1JVP6	ANK_REP_REGION domain-containing protein	65	14	342	36.8	4.68	342
+	2.84664	0.00142352	-0.839892	C6TMK3	Cysteine proteinase inhibitor	52	7	245	27.6	7.8	245
+	2.36266	0.00433848	-0.841146	I1JUY7	ATP-dependent 6-phosphofructokinase (ATP-PFK) (Phosphofructokinase) (EC 2.7.1.11) (Phosphohexokinase)	37	12	509	56	6.8	509
+	2.29437	0.00507731	-0.841238	I1KFR0	PHB domain-containing protein	49	9	279	30.3	8.37	279
+	5.27672	5.28783e-06	-0.841266	C6SVF6	Glutaredoxin domain-containing protein	91	9	107	11.3	6.52	107
+	3.93706	0.000115595	-0.842107	I1NHR3	Coatomer subunit alpha	34	30	1218	136.8	7.01	1218
+	3.26137	0.000547806	-0.842131	K7KHU1	Uncharacterized protein	26	5	358	40	8.47	358
+	3.40572	0.000392898	-0.842718	I1KV97	Uncharacterized protein	20	13	901	103	7.05	901
+	3.51294	0.000306945	-0.845098	C6T4J1	Uncharacterized protein	60	5	97	10.6	6.79	97
+	3.68188	0.000208026	-0.845376	I1J4I1	Phosphotransferase (EC 2.7.1.-)	35	10	496	53.6	6.38	496
+	2.08557	0.00821169	-0.845384	K7K7T2	Uncharacterized protein	5	2	615	68.5	6.98	615
+	2.13325	0.00735783	-0.847974	A0A368UKJ9	Pyruvate kinase (EC 2.7.1.40)	29	11	577	63.3	7.59	577
+	3.8665	0.000135988	-0.848016	B6ZK00	Peroxisomal biogenesis factor 11 family protein	62	10	235	25.9	9.76	235
+	4.45206	3.53135e-05	-0.848098	I1MXA0	Uncharacterized protein	18	5	552	63.2	5.36	552
+	2.37178	0.00424836	-0.848751	I1JR24	Uncharacterized protein	43	10	423	46.7	5.47	423
+	2.29082	0.00511897	-0.849574	I1KL58	Costars domain-containing protein	37	2	90	9.8	4.97	90
+	4.66115	2.18197e-05	-0.85021	A0A0R0ESZ8	Elongation factor 1-alpha	49	15	447	49.2	9.07	447
+	3.75338	0.00017645	-0.850818	A0A0R0HYB1	Uncharacterized protein	38	10	473	51.6	8.34	473
+	3.088	0.000816591	-0.851776	I1JP19	Deoxyhypusine hydroxylase (DOHH) (EC 1.14.99.29) (Deoxyhypusine dioxygenase) (Deoxyhypusine monooxygenase)	10	2	302	32.6	4.79	302
+	3.03353	0.000925692	-0.852929	I1N1D5	Eukaryotic translation initiation factor 3 subunit G (eIF3g) (Eukaryotic translation initiation factor 3 RNA-binding subunit) (eIF-3 RNA-binding subunit) (Eukaryotic translation initiation factor 3 subunit 4)	39	8	290	32.2	8.21	290
+	1.55886	0.0276146	-0.854627	A0A0R0KRZ3	Uncharacterized protein	10	4	486	51.8	5	486
+	3.07082	0.000849541	-0.854772	I1N3Z3	Nudix hydrolase domain-containing protein	42	11	301	34	6.05	301
+	2.76393	0.00172214	-0.85517	I1LT58	Uncharacterized protein	23	3	196	21.3	8.22	196
+	1.65816	0.0219703	-0.860438	C6TGQ1	Uncharacterized protein	17	4	413	47.1	6.71	413
+	1.93397	0.0116421	-0.860813	C6T1I7	SCP domain-containing protein	24	2	164	17.6	8.29	164
+	1.64147	0.0228311	-0.86092	A0A0R0J294	Protein kinase domain-containing protein	7	3	626	70	7.94	626
+	2.11686	0.00764084	-0.861254	I1K675	TPR_REGION domain-containing protein	16	5	563	61.5	5.4	563
+	2.30118	0.00499823	-0.861608	I1KV92	Coatomer subunit beta'	46	27	905	102.1	5.11	905
+	4.9773	1.05366e-05	-0.862109	C6SVK3	PITH domain-containing protein	31	3	204	22.7	5.27	204
+	3.88019	0.000131768	-0.862892	C6TIQ8	Glutamine amidotransferase type-1 domain-containing protein	21	6	438	47.9	7.58	438
+	2.96951	0.00107274	-0.863685	I1LH80	Protein kinase domain-containing protein	23	5	333	39.3	8.1	333
+	3.18138	0.00065859	-0.864711	I1MVZ2	WD_REPEATS_REGION domain-containing protein	16	15	1622	176.5	8.27	1622
+	3.67169	0.000212966	-0.865336	I1KSJ8	SH3 domain-containing protein	11	3	348	38.9	7.27	348
+	3.19782	0.000634131	-0.866406	I1LI35	Vacuolar protein sorting-associated protein 35	12	5	794	89.7	5.44	794
+	2.61723	0.00241418	-0.867507	I1K1B0	Uncharacterized protein	16	2	314	34.2	5.02	314
+	3.09236	0.000808423	-0.8686	I1KQS1	Uncharacterized protein	25	6	381	43.4	8.53	381
+	4.11607	7.65474e-05	-0.869275	I1MQT7	TIP120 domain-containing protein	41	33	1218	134.4	5.96	1218
+	2.82018	0.00151292	-0.87136	A0A0R4J2P9	Cysteine synthase (EC 2.5.1.47)	64	16	394	41.6	7.31	394
+	1.99825	0.0100404	-0.872619	I1JCF9	VWFA domain-containing protein	27	8	405	43	4.67	405
+	2.23473	0.00582463	-0.873259	I1KIL7	Uncharacterized protein	10	3	524	56.2	8.76	524
+	2.00969	0.00977933	-0.873261	I1L1F3	Uncharacterized protein	48	9	242	28.3	9.83	242
+	6.65568	2.20962e-07	-0.874897	I1JC43	Uncharacterized protein	51	14	423	46.6	5.72	423
+	2.8236	0.00150107	-0.874993	I1MRY9	Uncharacterized protein	18	7	625	70.8	5.74	625
+	4.16495	6.83987e-05	-0.878021	I1K565	Ribonuclease	43	31	991	108.5	6.79	991
+	3.98711	0.000103012	-0.883514	A0A0R0HEL8	Peptidyl-prolyl cis-trans isomerase (PPIase) (EC 5.2.1.8)	75	10	172	18.2	8.46	172
+	1.63528	0.0231593	-0.885407	I1LW57	GOLD domain-containing protein	8	2	215	24.3	7.42	215
+	1.58162	0.026205	-0.885493	C6THE4	Uncharacterized protein	19	2	226	25.7	4.83	226
+	1.92005	0.0120212	-0.8859	A0A0R0KSM2	Peroxidase (EC 1.11.1.7)	15	3	331	36.8	7.02	331
+	1.59543	0.0253845	-0.886341	I1L694	Uncharacterized protein	14	7	677	74.3	6.35	677
+	1.54894	0.0282526	-0.886838	I1KDI8	MI domain-containing protein	11	7	775	85.2	6.95	775
+	3.78677	0.000163393	-0.887432	I1MD61	PfkB domain-containing protein	73	15	330	35.4	5.19	330
+	5.12186	7.55337e-06	-0.887553	A0A0R0GFW6	Phosphoglycerate kinase (EC 2.7.2.3)	51	16	483	50	8.15	483
+	3.84793	0.000141927	-0.889522	I1N727	Uncharacterized protein	17	3	374	39.1	6.98	374
+	1.49364	0.0320891	-0.889775	I1N6C4	Uncharacterized protein	8	2	464	51.2	6.74	464
+	2.8173	0.001523	-0.889988	I1JBS3	Uncharacterized protein	26	8	445	48.6	5.29	445
+	1.80064	0.0158256	-0.891301	C6T1X7	Uncharacterized protein	38	2	116	12.5	9.92	116
+	2.21693	0.00606835	-0.89292	I1LNT0	PCI domain-containing protein	37	8	397	45.1	5.26	397
+	2.49707	0.0031837	-0.893373	I1JAL3	Uncharacterized protein	8	3	553	61	8.68	553
+	3.55962	0.000275664	-0.893867	I1NDI0	Uncharacterized protein	17	6	465	50.8	6.04	465
+	3.96426	0.000108578	-0.895867	I1KQD8	Semialdhyde_dh domain-containing protein	36	8	379	41.4	6.8	379
+	2.93532	0.00116059	-0.896109	I1NFB9	Diphosphomevalonate decarboxylase (EC 4.1.1.33)	30	7	421	46.4	6.2	421
+	2.89365	0.00127748	-0.896177	A0A0R0H0I8	Uncharacterized protein	38	12	490	54.1	7.31	490
+	2.15839	0.00694402	-0.89685	A0A0R0EL35	PCI domain-containing protein	9	3	433	50.9	6.76	433
+	3.55826	0.000276529	-0.898176	I1M826	Delta-1-pyrroline-5-carboxylate synthase [Includes: Glutamate 5-kinase (GK) (EC 2.7.2.11) (Gamma-glutamyl kinase);Gamma-glutamyl phosphate reductase (GPR) (EC 1.2.1.41) (Glutamate-5-semialdehyde dehydrogenase) (Glutamyl-gamma-semialdehyde dehydrogenase)]	22	9	713	77.4	6.64	713
+	2.55164	0.00280775	-0.901566	I1MGI7	Importin subunit alpha	64	19	531	58.6	5.26	531
+	2.12785	0.0074499	-0.90235	I1MRE9	Uncharacterized protein	8	2	376	42.8	8.87	376
+	2.91573	0.00121414	-0.902459	I1KUB2	PUA domain-containing protein	8	3	580	65.2	9.35	580
+	3.62018	0.000239785	-0.902672	C6SZ01	Uncharacterized protein	66	11	216	23.8	6.58	216
+	5.18645	6.50955e-06	-0.904689	I1JRM5	Aldo_ket_red domain-containing protein	44	9	339	37.4	6.7	339
+	5.76487	1.71842e-06	-0.905605	D4Q9Z5	Soyasaponin III rhamnosyltransferase (EC 2.4.1.273) (Soyasaponin glycosyltransferase 3) (UDP-rhamnose:soyasaponin III-rhamnosyltransferase)	50	16	472	53.5	6.27	472
+	2.15418	0.00701159	-0.908716	I1JEX9	Fe2OG dioxygenase domain-containing protein	9	2	270	30.7	5.31	270
+	2.62879	0.00235078	-0.908883	I1MH05	Uncharacterized protein	13	8	927	103.4	5.97	927
+	4.27334	5.32919e-05	-0.910269	I1JMN8	Uncharacterized protein	40	10	404	46.2	6.43	404
+	4.50473	3.12801e-05	-0.910668	K7MYU5	Eukaryotic translation initiation factor 3 subunit A (eIF3a) (Eukaryotic translation initiation factor 3 subunit 10)	31	19	957	111.7	9.33	957
+	3.49587	0.00031925	-0.910841	I1JMB4	Glyceraldehyde-3-phosphate dehydrogenase (EC 1.2.1.-)	46	13	418	44.6	8.5	418
+	1.65747	0.0220056	-0.911463	I1K3D9	ENTH domain-containing protein	5	2	569	62.9	5.08	569
+	2.29762	0.0050394	-0.912536	K7M2S2	Pep3_Vps18 domain-containing protein	3	2	990	111.7	5.4	990
+	4.2459	5.67671e-05	-0.913329	C6TLX4	PKS_ER domain-containing protein	63	13	322	35.1	5.82	322
+	2.28081	0.00523831	-0.914399	C6TJX5	UBIQUITIN_CONJUGAT_2 domain-containing protein	71	10	146	16.6	7.5	146
+	2.74516	0.00179823	-0.914857	I1KUU5	Protein ROOT HAIR DEFECTIVE 3 homolog (EC 3.6.5.-) (Protein SEY1 homolog)	17	10	808	89.5	5.47	808
+	5.74894	1.78261e-06	-0.914909	I1L367	Uncharacterized protein	57	16	518	55.7	6.34	518
+	2.39268	0.0040487	-0.91503	I1NEH6	Aldo_ket_red domain-containing protein	53	11	328	36.6	7.74	328
+	4.16015	6.91593e-05	-0.915853	K7LP96	RRM domain-containing protein	44	5	171	16.6	5.63	171
+	1.92264	0.0119497	-0.917911	I1KJK0	HABP4_PAI-RBP1 domain-containing protein	22	5	368	39.3	6.19	368
+	5.75296	1.7662e-06	-0.918844	A0A0R4J2U8	TRANSKETOLASE_1 domain-containing protein	56	25	731	78.9	6.87	731
+	3.86768	0.000135619	-0.919203	A9CPA7	Protein disulfide isomerase family (Protein disulfide isomerse like protein)	64	15	438	47.6	5.55	438
+	1.57602	0.0265447	-0.919684	C6T433	Alba domain-containing protein	36	3	133	14.7	5.17	133
+	2.63791	0.0023019	-0.921169	I1K5J1	Glutathione peroxidase	34	4	191	21.8	7.66	191
+	3.17509	0.0006682	-0.921318	A0A0R0EJ71	NTP_transferase domain-containing protein	12	4	405	45.1	8.19	405
+	5.05364	8.83812e-06	-0.921502	I1N4C1	Uncharacterized protein	30	11	511	56.7	6.04	511
+	2.90795	0.00123609	-0.922674	I1M8Y5	ENTH domain-containing protein	10	3	564	60.6	5.16	564
+	4.87507	1.33332e-05	-0.922823	A7BIC9	Malonyl-CoA:isoflavone 7-O-glucoside-6''-O-malonyltransferase (Malonyltransferase MT7)	57	18	467	51.6	6.42	467
+	5.59664	2.5314e-06	-0.922845	C6TN36	Glyceraldehyde-3-phosphate dehydrogenase (EC 1.2.1.-)	77	21	340	37	7.47	340
+	3.05959	0.000871794	-0.922943	Q9XET0	Seed maturation protein PM30	17	2	140	15.1	8.9	140
+	3.83479	0.000146289	-0.923065	I1KAY3	Probable 6-phosphogluconolactonase	64	10	255	27.7	6.54	255
+	3.01222	0.000972253	-0.924549	I1KK35	Uncharacterized protein	36	6	253	28.5	4.7	253
+	1.67959	0.0209126	-0.924794	I1M7B9	T-complex protein 1 subunit eta (TCP-1-eta) (CCT-eta)	71	28	560	60.2	6.58	560
+	4.07855	8.34551e-05	-0.92504	I1L9B1	Lysine--tRNA ligase (EC 6.1.1.6) (Lysyl-tRNA synthetase)	31	12	596	68.1	6.47	596
+	3.84238	0.000143754	-0.925332	I1LCN2	Uncharacterized protein	33	9	332	35.7	6.71	332
+	3.77477	0.00016797	-0.925529	I1NHF4	Chorismate synthase (EC 4.2.3.5)	35	8	435	47	7.72	435
+	2.77037	0.00169681	-0.925813	I1K5J9	Dynamin-type G domain-containing protein	35	12	551	61.6	7.24	551
+	4.02369	9.46905e-05	-0.926099	C6TGF5	PRA-CH domain-containing protein	16	4	281	31.8	7.69	281
+	1.824	0.0149968	-0.927735	I1MFN0	Fumarylacetoacetase (EC 3.7.1.2) (Fumarylacetoacetate hydrolase)	39	10	421	45.8	6.28	421
+	3.75406	0.000176174	-0.929903	I1KFH2	Str_synth domain-containing protein	22	6	441	49.5	7.81	441
+	1.84624	0.0142481	-0.930181	I1JZL5	Flavin-containing monooxygenase (EC 1.-.-.-)	7	2	457	52.2	5.63	457
+	3.21004	0.000616532	-0.930742	A0A0R0H3J2	Serine/threonine-protein phosphatase (EC 3.1.3.16)	11	7	988	105.2	5.66	988
+	2.82047	0.00151194	-0.932273	I1JIA0	Clathrin heavy chain	60	67	1707	193	5.4	1707
+	3.57719	0.000264732	-0.932902	C6T126	AAI domain-containing protein	44	3	131	13.7	8.88	131
+	1.82184	0.0150717	-0.933931	I1M6Y5	Uncharacterized protein	10	6	833	91.4	7.3	833
+	2.87504	0.0013334	-0.934738	I1JRN4	Uncharacterized protein	18	4	464	49.7	5.35	464
+	1.30214	0.0498728	-0.935254	I1JG72	PlsC domain-containing protein	12	3	384	43.2	9.36	384
+	1.93241	0.011684	-0.937696	I1JTW7	Glycine cleavage system P protein (EC 1.4.4.2)	31	15	1031	111.9	7.36	1031
+	2.12312	0.00753142	-0.937879	C6T8X3	Uncharacterized protein	77	23	413	46.9	5.68	413
+	3.50217	0.000314651	-0.938097	I1MYB9	Protein transport protein SEC23	41	17	766	84.3	6.21	766
+	3.50693	0.000311224	-0.938298	I1K6T4	Signal recognition particle subunit SRP68 (SRP68)	21	8	603	68.3	8.85	603
+	1.66556	0.0215994	-0.939022	H2BER4	4-coumarate:CoA ligase	9	3	540	58.7	8.9	540
+	4.1124	7.71966e-05	-0.93942	Q5K6N6	Mitogen-activated protein kinase (EC 2.7.11.24)	39	9	391	44.8	5.86	391
+	3.4218	0.000378616	-0.940853	C6SYB8	Uncharacterized protein	34	5	225	25.2	5.14	225
+	1.60601	0.0247736	-0.941512	C6TG31	Glyceraldehyde-3-phosphate dehydrogenase (EC 1.2.1.-)	16	5	452	48.3	7.2	452
+	2.68961	0.00204359	-0.942087	I1MXD1	Uncharacterized protein	16	8	672	69.1	5.88	672
+	1.82103	0.0150999	-0.943451	K7LNL8	DNA-directed RNA polymerase subunit (EC 2.7.7.6)	2	3	1827	203.7	6.1	1827
+	4.99669	1.00766e-05	-0.944057	A0A0R0EFP3	Chalcone-flavonone isomerase family protein	82	15	218	23.3	6.7	218
+	2.87143	0.00134452	-0.94509	C6TCY1	FCP1 homology domain-containing protein	26	5	335	38.2	8.27	335
+	3.68173	0.000208098	-0.950882	A0A368UH27	Glucose-1-phosphate adenylyltransferase (EC 2.7.7.27) (ADP-glucose pyrophosphorylase)	23	8	504	55.2	6.48	504
+	2.37384	0.00422829	-0.951331	I1N466	HABP4_PAI-RBP1 domain-containing protein	26	6	370	39.9	6.3	370
+	2.54077	0.00287892	-0.951728	I1MKS9	Mitogen-activated protein kinase (EC 2.7.11.24)	23	7	373	42.8	6.61	373
+	3.26136	0.000547825	-0.955021	A0A0R0KKU3	Uncharacterized protein	69	35	653	71.4	5.16	653
+	2.3081	0.00491922	-0.955158	I1JAU2	Uncharacterized protein	8	2	571	62	5.68	571
+	2.41751	0.00382375	-0.955225	C6TD04	Rhodanese domain-containing protein (Fragment)	9	2	456	49.6	7.64	456
+	3.59825	0.000252202	-0.956861	I1N8J5	Translocase of chloroplast (EC 3.6.5.-)	25	5	312	34.8	9.33	312
+	5.68743	2.05384e-06	-0.958083	I1K5D3	Eukaryotic translation initiation factor 3 subunit C (eIF3c) (Eukaryotic translation initiation factor 3 subunit 8) (eIF3 p110)	22	15	925	104.2	5.78	925
+	2.59808	0.00252303	-0.962084	I1K778	Coatomer subunit gamma	49	27	882	98.2	5.2	882
+	4.50479	3.1276e-05	-0.963615	I1KW34	Uncharacterized protein	36	8	415	45	5.02	415
+	4.4708	3.38219e-05	-0.963953	A0A0R0FD94	Phosphomannomutase (EC 5.4.2.8)	45	8	247	28	6.24	247
+	5.82586	1.49328e-06	-0.966058	A0A0R0GDY6	Uncharacterized protein	80	21	407	41.5	6.57	407
+	3.6104	0.000245246	-0.968182	A0A0R4J4H3	Nascent polypeptide-associated complex subunit beta	70	10	162	17.7	7.4	162
+	1.76323	0.0172493	-0.971027	I1NFR3	Fructose-bisphosphate aldolase (EC 4.1.2.13)	53	12	388	42.4	8.35	388
+	3.08028	0.000831224	-0.975003	I1LPJ9	Uncharacterized protein	16	9	744	77.5	5.49	744
+	4.1373	7.28959e-05	-0.975327	I1JPX8	Fructose-bisphosphate aldolase (EC 4.1.2.13)	75	19	358	38.5	6.79	358
+	1.84767	0.0142012	-0.976048	K7LJS8	ATP-grasp domain-containing protein	9	3	633	68.8	6.57	633
+	3.33006	0.000467667	-0.977696	Q2MJR5	Myo-inositol-1-phosphate synthase	62	17	510	56.4	5.54	510
+	5.55742	2.77064e-06	-0.978614	K7M039	BED-type domain-containing protein	4	3	1180	131.6	4.81	1180
+	2.53591	0.00291129	-0.978962	I1KMJ8	Uncharacterized protein	7	5	1100	122.1	4.81	1100
+	2.98618	0.00103233	-0.979332	I1N1B9	E1_dh domain-containing protein	32	8	344	38.1	8.05	344
+	4.81236	1.54044e-05	-0.980428	I1LVA7	Uncharacterized protein	45	18	669	75.6	7.11	669
+	3.65066	0.000223534	-0.981118	A0A0R4J5Z8	Uncharacterized protein	79	45	763	84.2	6.37	763
+	4.78486	1.64113e-05	-0.981181	I1JPZ4	Uncharacterized protein	52	5	113	11.3	4.37	113
+	2.65976	0.00218899	-0.981252	I1KG78	Ig-like domain-containing protein	34	22	857	94.7	5.39	857
+	4.97522	1.05873e-05	-0.98148	K7L0V1	Uncharacterized protein	37	28	1376	148	6.01	1376
+	5.82609	1.49248e-06	-0.982495	K7N0E2	Uncharacterized protein	91	6	99	9.8	6	99
+	2.99707	0.00100676	-0.98252	C6T4D3	CHCH domain-containing protein	57	5	106	12.1	7.62	106
+	2.19767	0.00634352	-0.983907	K7MQ50	RING-type E3 ubiquitin transferase (EC 2.3.2.27)	7	3	841	91.1	5.9	841
+	4.09581	8.02037e-05	-0.984626	C6TET7	Elongation factor Ts (Fragment)	31	4	290	31.7	9.61	290
+	4.51891	3.02757e-05	-0.987486	A0A0R0F2K3	Uncharacterized protein	20	3	212	23.6	5.78	212
+	3.08088	0.000830088	-0.987683	I1JR26	Uncharacterized protein	24	14	1028	112.9	7.77	1028
+	2.19569	0.00637247	-0.989003	I1KJA0	Uncharacterized protein	18	4	592	61.2	5.54	592
+	3.8235	0.000150141	-0.989448	I1KZW3	Uncharacterized protein	23	5	301	32.8	5.92	301
+	2.71185	0.00194155	-0.990547	I1JPH8	Uncharacterized protein	34	6	373	41.3	7.43	373
+	5.28409	5.19885e-06	-0.991956	C6TD30	NmrA domain-containing protein	73	17	318	35.5	5.48	318
+	2.13257	0.00736944	-0.992869	I1LJX8	Uncharacterized protein	55	8	216	23.8	6.68	216
+	5.6365	2.30941e-06	-0.995044	A0A0R0JI98	EF1_GNE domain-containing protein	41	11	230	25	4.56	230
+	4.11534	7.66766e-05	-0.99528	I1K832	WPP domain-containing protein	86	7	161	16.5	4.45	161
+	3.24359	0.000570705	-0.998659	I1KDL4	Phosphoenolpyruvate carboxylase	56	43	967	110.6	6.05	967
+	3.25276	0.000558781	-0.999135	I1LGR6	Uncharacterized protein	42	30	1125	127.3	6.71	1125
+	4.1545	7.00644e-05	-1.00019	I1KPA1	Tubulin beta chain	62	19	445	50	5.02	445
+	3.94595	0.000113253	-1.00362	P24337	Hydrophobic seed protein (HPS) (allergen Gly m 1)	38	3	80	8.4	6.28	80
+	1.40735	0.0391427	-1.00498	I1LCC3	ETF domain-containing protein	21	3	253	27.7	7.84	253
+	2.92939	0.00117656	-1.00588	I1MNP0	ACT domain-containing protein	18	7	565	61.6	6.33	565
+	1.83838	0.0145086	-1.00969	I1MNH0	Uncharacterized protein	11	3	462	51.6	3.97	462
+	3.17713	0.000665081	-1.00989	C6T7F3	PfkB domain-containing protein	67	12	341	37.5	5.47	341
+	2.1142	0.00768783	-1.01134	I1LE01	Aldo_ket_red domain-containing protein	26	5	348	38.7	6.54	348
+	2.20251	0.00627327	-1.01295	K7KWT9	Uncharacterized protein	15	5	444	44.9	8.1	444
+	3.2421	0.00057266	-1.016	I1LE22	40S ribosomal protein S3a	58	14	261	29.7	9.8	261
+	7.25737	5.52873e-08	-1.0167	A0A0R0H9T5	Peptidyl-prolyl cis-trans isomerase (PPIase) (EC 5.2.1.8)	78	10	172	18.1	7.83	172
+	3.42963	0.000371853	-1.0172	I1KAV1	Importin N-terminal domain-containing protein	36	18	871	96.6	4.73	871
+	2.99583	0.00100964	-1.01725	I1LSB5	Uncharacterized protein	31	10	576	62.7	7.28	576
+	3.05753	0.000875934	-1.01864	I1LTT3	Uncharacterized protein	84	7	111	11.2	4.37	111
+	2.76393	0.00172216	-1.01917	B6ETP1	Arginyl-tRNA synthetase (EC 6.1.1.19)	19	9	597	68.2	6.01	597
+	5.2435	5.70821e-06	-1.01928	I1N5R9	Formate dehydrogenase, mitochondrial (FDH) (EC 1.17.1.9) (NAD-dependent formate dehydrogenase)	70	17	375	41.3	7.34	375
+	2.4179	0.00382036	-1.01968	I1LRH3	Uncharacterized protein	16	6	747	82.7	4.97	747
+	1.76435	0.0172047	-1.02039	C6T129	UBIQUITIN_CONJUGAT_2 domain-containing protein	68	9	153	17.2	6.57	153
+	3.26312	0.000545612	-1.0227	A0A0R0I6D2	Uncharacterized protein	17	2	103	11.9	7.71	103
+	3.41471	0.000384852	-1.0234	C6TK28	Serine/threonine-protein phosphatase (EC 3.1.3.16)	50	10	303	34.8	5.01	303
+	3.08673	0.000818981	-1.02406	I1MAL3	Ubiquitin-fold modifier 1	46	2	94	10.2	9.19	94
+	2.95322	0.00111373	-1.02434	A0A0R0LB64	Uncharacterized protein	58	12	319	34.2	9.29	319
+	1.42315	0.0377445	-1.02457	I1K4M6	C2 domain-containing protein	12	14	2151	229.2	5.36	2151
+	2.29785	0.00503671	-1.02595	I1KBB6	4-alpha-glucanotransferase (EC 2.4.1.25) (Amylomaltase) (Disproportionating enzyme)	8	2	568	63.9	5.96	568
+	4.27168	5.34953e-05	-1.02604	I1NCF0	Uncharacterized protein	26	41	2630	287.7	6.83	2630
+	1.76954	0.0170006	-1.02714	A0A368UI44	Protein kinase domain-containing protein	11	3	411	47.7	9.06	411
+	4.07422	8.42911e-05	-1.02725	P26413	Heat shock 70 kDa protein	43	18	645	70.8	5.49	645
+	6.0055	9.87405e-07	-1.02743	I1J752	Tubulin beta chain	80	27	449	50.6	4.87	449
+	2.28828	0.00514898	-1.02756	I1KG42	Uncharacterized protein	6	2	363	38.8	4.61	363
+	1.71737	0.0191704	-1.02904	C6TNV4	Succinate--CoA ligase [ADP-forming] subunit alpha, mitochondrial (EC 6.2.1.5) (Succinyl-CoA synthetase subunit alpha) (SCS-alpha)	36	8	324	33.8	8.76	324
+	3.33239	0.000465171	-1.02983	I1M676	Uncharacterized protein	13	3	181	19.6	4.09	181
+	3.42452	0.000376256	-1.03124	A0A0R4J3N6	Uncharacterized protein	32	9	372	41.3	5.34	372
+	2.16754	0.00679917	-1.03203	I1MTB1	Uncharacterized protein	19	5	376	42.1	5.47	376
+	3.89949	0.000126042	-1.03228	C6TGF3	PCI domain-containing protein (Fragment)	57	19	487	54.4	6.57	487
+	4.17205	6.72901e-05	-1.03325	I1MEK0	Eukaryotic translation initiation factor 3 subunit D (eIF3d) (Eukaryotic translation initiation factor 3 subunit 7) (eIF-3-zeta)	57	19	565	64.3	5.71	565
+	2.54319	0.00286292	-1.03426	A0A0R0KM06	Peroxidase (EC 1.11.1.7)	27	6	324	35.5	8.12	324
+	4.45766	3.48608e-05	-1.03531	C6SWX2	DUF953 domain-containing protein	36	3	132	15.1	6.33	132
+	2.83626	0.00145796	-1.0368	C6SZX3	Glutaredoxin domain-containing protein	19	2	177	19.7	8.34	177
+	5.16282	6.87354e-06	-1.03825	A0A0R0IAF2	Peroxiredoxin (EC 1.11.1.15)	73	8	162	17.4	5.91	162
+	3.13618	0.000730829	-1.03991	I1K657	RPN13_C domain-containing protein	22	4	321	36.1	4.44	321
+	1.64264	0.0227698	-1.04412	I1KGN9	Uncharacterized protein	57	10	313	34.2	6.1	313
+	2.22204	0.00599739	-1.04467	I1LJG0	Glycosyltransferase (EC 2.4.2.-)	14	5	437	49.4	8.78	437
+	1.9596	0.0109748	-1.04509	I1J8V9	Succinate dehydrogenase [ubiquinone] flavoprotein subunit, mitochondrial (EC 1.3.5.1)	37	14	630	69.3	6.67	630
+	5.55024	2.81684e-06	-1.04604	A0A0R4J3C9	Serine hydroxymethyltransferase (EC 2.1.2.1)	83	28	471	51.7	7.31	471
+	1.75362	0.0176353	-1.04836	I1KGY8	Uncharacterized protein	12	6	519	56.1	6.14	519
+	3.50789	0.000310533	-1.04973	C6SW77	Uncharacterized protein	52	9	235	25.8	9.69	235
+	3.34064	0.000456418	-1.05328	I1MH79	Translation machinery-associated protein 22	19	3	192	21	6.73	192
+	2.33915	0.00457988	-1.05358	A0A0R0JEV3	Uncharacterized protein	5	2	568	62.1	8.27	568
+	2.26556	0.0054255	-1.05572	K7LWG6	Mannosyltransferase (EC 2.4.1.-)	7	2	564	64	8.24	564
+	1.51113	0.0308229	-1.05695	I1MU68	Uncharacterized protein	7	5	981	108.3	7.59	981
+	4.03578	9.20916e-05	-1.05717	I1KSC8	Uncharacterized protein	59	32	1114	123.2	4.87	1114
+	4.27099	5.35806e-05	-1.06257	I1N8M4	NAC-A/B domain-containing protein	66	9	202	22	4.55	202
+	4.46402	3.43543e-05	-1.06273	K7MTP6	Uncharacterized protein	47	3	115	12	7.17	115
+	2.7788	0.00166418	-1.06549	C6T321	Clat_adaptor_s domain-containing protein	21	2	179	19.7	4.86	179
+	3.88769	0.000129511	-1.06652	I1NBT0	Importin subunit alpha	54	18	532	58.8	5.27	532
+	2.48024	0.00330948	-1.06883	A0A0R0KK47	Coatomer subunit alpha	30	26	1221	137.1	7.49	1221
+	4.48192	3.2967e-05	-1.06996	C0LUU6	Cinnamate-4-hydroxylase (Coumarate 4-hydroxylase) (EC 1.14.13.11)	45	17	506	58	8.98	506
+	4.16475	6.84309e-05	-1.0715	I1K3S5	Adenosylhomocysteinase (EC 3.3.1.1)	81	28	485	53.2	5.88	485
+	3.75956	0.000173957	-1.07201	K4FZF8	Serine hydroxymethyltransferase (EC 2.1.2.1)	80	27	471	51.7	7.71	471
+	2.09757	0.0079879	-1.07387	A0A898CVS6		15	4	353	39.5	5.55	NaN
+	5.59091	2.56503e-06	-1.07452	A0A0R0K553	Fe2OG dioxygenase domain-containing protein	45	9	307	34.8	5.58	307
+	7.11429	7.68615e-08	-1.07562	K7MQT5	Cyclase];Imidazole glycerol phosphate synthase hisHF [Includes: Glutaminase (EC 3.5.1.2)	40	16	580	63	6.25	580
+	1.66575	0.0215898	-1.07779	K7KDF5	Uncharacterized protein	12	2	196	20.8	4.86	196
+	4.18639	6.51047e-05	-1.0779	I1KTY9	Sulfurtransferase	32	7	379	41.8	6.86	379
+	4.1545	7.00641e-05	-1.07811	I1JD96	GFO_IDH_MocA domain-containing protein	26	5	361	39.8	6.47	361
+	2.09918	0.00795836	-1.07988	A0A0R0H0C1	Peptidyl-prolyl cis-trans isomerase (PPIase) (EC 5.2.1.8)	41	6	183	19.7	8.25	183
+	2.43351	0.00368541	-1.08008	I1L0W9	Uncharacterized protein	14	6	760	85.2	8.13	760
+	3.29695	0.000504715	-1.08022	I1KIV5	Uncharacterized protein	61	23	587	65.3	5.07	587
+	1.68629	0.0205923	-1.08144	I1MX00	Protein kinase domain-containing protein	7	3	674	75.5	6.42	674
+	1.85442	0.0139823	-1.08326	I1M039	Nudix hydrolase domain-containing protein	17	3	288	32.1	6.57	288
+	2.74998	0.00177834	-1.0833	I1J675	HATPase_c domain-containing protein	38	18	793	90.1	5.01	793
+	2.35326	0.00443343	-1.08357	I1K9W9	Uncharacterized protein	27	4	324	34.7	8.54	324
+	2.81176	0.00154256	-1.08798	A0A0R4J5Z6	Cytochrome b561 domain-containing protein	9	2	232	25.3	9.55	232
+	2.88215	0.00131175	-1.08804	C6T2S4	Uncharacterized protein	50	8	193	22.2	7.47	193
+	2.27014	0.00536862	-1.08907	A0A0R4J339	Uncharacterized protein	16	6	770	82.3	8.54	770
+	5.00795	9.81864e-06	-1.0898	I1MHR0	S-adenosylmethionine synthase (EC 2.5.1.6)	75	22	395	43	5.82	395
+	1.63713	0.0230605	-1.09061	C6SWH3	Uncharacterized protein	31	3	131	15.1	8.19	131
+	2.09871	0.00796686	-1.09076	I1KSL6	Uncharacterized protein	60	23	545	59.1	6.35	545
+	1.42402	0.0376684	-1.0943	K7M4K2	BP28CT domain-containing protein	1	2	2144	240.5	7.03	2144
+	3.30497	0.000495483	-1.09523	I1JXS8	Ribonuclease	55	40	990	108.9	6.49	990
+	4.25728	5.52998e-05	-1.09622	K7MHQ7	Uncharacterized protein	28	6	439	48.8	7.18	439
+	4.48302	3.28837e-05	-1.09886	K7MKQ2	Pantothenate kinase 2 (EC 2.7.1.33)	26	11	901	100	6.46	901
+	5.5486	2.82747e-06	-1.10002	Q43758	Ascorbate peroxidase (EC 1.11.1.11) (Cytosolic ascorbate peroxidase 1)	80	14	250	27	5.81	250
+	5.48096	3.304e-06	-1.10278	I1JUD5	Uncharacterized protein	57	17	427	48.2	5.73	427
+	3.18194	0.000657747	-1.10454	I1N4P5	COBRA-like protein	7	2	448	49.8	8.57	448
+	3.01519	0.000965618	-1.10579	C6SXY4	UBIQUITIN_CONJUGAT_2 domain-containing protein	49	5	167	18.7	5.19	167
+	4.9006	1.25719e-05	-1.1066	I1L6W0	Uncharacterized protein	73	28	559	60.8	5.78	559
+	2.99736	0.00100611	-1.10716	I1KA79	tRNA_edit domain-containing protein	19	4	322	34.7	8.46	322
+	3.01618	0.00096343	-1.10775	A0A0R4J4F2	Uncharacterized protein	29	4	200	21.9	7.28	200
+	3.98707	0.000103021	-1.10996	I1KA18	Uncharacterized protein	44	63	2260	252	6.33	2260
+	4.53119	2.94316e-05	-1.11	A0A0R0HF66	CSD_1 domain-containing protein	27	3	212	21	4.73	212
+	4.60417	2.48788e-05	-1.11144	C6T463	Uncharacterized protein	22	3	125	12.3	4.41	125
+	3.15318	0.000702786	-1.11208	C6TEN9	Amidohydro-rel domain-containing protein	16	6	526	57.6	6.35	526
+	1.91376	0.0121965	-1.11252	I1MCS2	Uncharacterized protein	7	3	538	60.1	5.86	538
+	1.59221	0.0255737	-1.11259	I1MZN5	Protein kinase domain-containing protein	2	2	953	104.9	6.4	953
+	4.17644	6.66127e-05	-1.11515	I1KYB6	WD_REPEATS_REGION domain-containing protein	51	8	301	32.6	6.01	301
+	3.75754	0.000174768	-1.11533	A0A0R0IWY8	Uncharacterized protein	19	7	670	75.1	6.1	670
+	3.71782	0.000191506	-1.11974	C6SVX9	HMA domain-containing protein	60	5	130	13.6	4.7	130
+	5.95878	1.09955e-06	-1.12017	I1KFY7	Uncharacterized protein	26	13	699	79.5	8.57	699
+	3.51257	0.000307204	-1.1217	I1LM07	HIT domain-containing protein	20	3	147	17	5.99	147
+	2.41911	0.00380965	-1.12345	C6TGW1	Reticulon-like protein	18	4	254	28.5	8.94	254
+	5.05256	8.86018e-06	-1.12389	I1N5V6	Uncharacterized protein	49	23	643	73.4	7.78	643
+	3.78112	0.000165532	-1.12393	C6TFW0	Uncharacterized protein	47	5	116	13.3	9.16	116
+	3.32037	0.000478219	-1.12514	I1JN75	Str_synth domain-containing protein	13	2	371	40.3	6.46	371
+	3.45901	0.000347526	-1.12611	I1JAD1	AMP-binding domain-containing protein	30	13	671	75.3	7.23	671
+	1.53225	0.0293596	-1.12662	I1LF60	Vacuolar proton pump subunit B (V-ATPase subunit B) (Vacuolar proton pump subunit B)	76	26	488	54.2	5.02	488
+	3.39413	0.000403526	-1.1277	A0A097PK86	Homoserine kinase (Fragment)	39	6	316	32.8	6.64	316
+	3.91494	0.000121636	-1.12833	I1J5Q3	Uncharacterized protein	7	3	607	68.9	7.03	607
+	3.57693	0.000264893	-1.1317	I1LWE5	Uncharacterized protein	31	12	582	66.1	7.75	582
+	1.62788	0.0235569	-1.13426	A0A0R0ESN9	Uncharacterized protein	13	5	677	76.4	5.07	677
+	4.93222	1.16892e-05	-1.13577	I1LQF7	Isoflavone conjugate hydrolyzing beta glucosidase	30	9	514	58.3	8	514
+	2.94585	0.00113279	-1.13597	I1LPL0	FAD-binding PCMH-type domain-containing protein	47	17	567	66	8.22	567
+	5.55189	2.80616e-06	-1.13722	I1KB25	NAC-A/B domain-containing protein	55	7	223	24.2	4.45	223
+	3.73592	0.000183687	-1.13814	Q9M507	Beta-ketoacyl-ACP synthetase I-2	48	10	469	49.7	7.71	469
+	2.40394	0.00394512	-1.13951	I1KN82	Uncharacterized protein	9	3	493	53.4	6.48	493
+	2.65262	0.00222526	-1.1397	A0A0R0JRI6	Fe2OG dioxygenase domain-containing protein	11	3	318	35.9	5.43	318
+	2.01936	0.00956399	-1.14066	A0A0R0L273	Uncharacterized protein	39	6	216	23.9	7.83	216
+	1.49007	0.0323543	-1.14087	C6ZRX9	Receptor protein kinase	15	2	227	24.8	5.1	227
+	3.81644	0.000152603	-1.1432	I1K6J2	Glutamate--cysteine ligase (EC 6.3.2.2)	27	8	500	56.8	7.46	500
+	2.01566	0.00964592	-1.1435	P49158	Acetyl-coenzyme A carboxylase carboxyl transferase subunit beta, chloroplastic (ACCase subunit beta) (Acetyl-CoA carboxylase carboxyltransferase subunit beta) (EC 2.1.3.15)	14	4	432	49	4.96	432
+	1.3487	0.0448027	-1.14407	A0A368UHM1	Protein CLP1 homolog	3	2	887	99	6.87	887
+	5.7168	1.91954e-06	-1.14532	C6TE08	Epimerase domain-containing protein	29	6	336	36.8	6.52	336
+	3.2946	0.000507463	-1.14601	I1NIJ5	Ubiquitin carboxyl-terminal hydrolase (EC 3.4.19.12)	25	5	334	38.3	6.43	334
+	1.3303	0.0467411	-1.14621	I1M7P3	Uncharacterized protein	34	2	125	14.7	4.93	125
+	3.07106	0.000849073	-1.14625	C6TGE9	Reticulon-like protein	10	2	259	28.8	7.31	259
+	2.85612	0.00139277	-1.14676	I1KBB9	OBG-type G domain-containing protein	23	6	379	42.6	8.65	379
+	3.19798	0.000633896	-1.14867	K7LKJ0	HMA domain-containing protein	57	4	81	8.6	6.6	81
+	2.44903	0.00355606	-1.15016	I1KCN2	GSDH domain-containing protein	11	4	694	75	5.17	694
+	2.05054	0.00890136	-1.15044	K7LJM6	ATP-grasp domain-containing protein	34	9	527	55.8	5.91	527
+	4.06319	8.64597e-05	-1.15386	I1LYC1	SEC7 domain-containing protein	28	32	1782	197.6	5.69	1782
+	6.98534	1.03433e-07	-1.15713	I1LQ02	WBb225L1.16 protein	39	14	556	61.4	9.03	556
+	4.96693	1.07913e-05	-1.15743	A0A0R0IAH0	Plasma membrane ATPase (EC 7.1.2.1)	32	22	1017	112.4	6.42	1017
+	1.86901	0.0135205	-1.15752	I1KQB7	Uncharacterized protein	6	6	1486	162.8	5.99	1486
+	3.01014	0.000976931	-1.15931	I1LEC4	Tubulin alpha chain	71	20	449	49.4	5.1	449
+	2.8144	0.00153322	-1.15931	I1JTC6	DUF4091 domain-containing protein	5	2	649	72.8	5.19	649
+	4.78697	1.63317e-05	-1.15977	I1JJL6	HATPase_c domain-containing protein	63	41	702	80.3	5.06	702
+	3.17421	0.000669566	-1.16081	I1MUN3	Nop domain-containing protein	26	10	549	61.1	8.43	549
+	4.50795	3.10493e-05	-1.16205	A0A0R0HD82	Uncharacterized protein	20	4	249	27	8.73	249
+	1.91985	0.0120268	-1.16287	K7M324	Uncharacterized protein	61	5	149	15.3	5.05	149
+	1.8636	0.0136898	-1.16371	I1L9C6	AB hydrolase-1 domain-containing protein	15	2	375	42	8.56	375
+	2.68982	0.00204259	-1.16494	K7LA88	Uncharacterized protein	6	2	417	43.9	6.92	417
+	3.99574	0.000100986	-1.16829	C6SXT8	Nudix hydrolase domain-containing protein	15	2	200	23	9.23	200
+	1.56418	0.0272783	-1.17348	I1K4B0	Uncharacterized protein	38	5	309	32.3	5.68	309
+	2.85772	0.00138766	-1.17394	I1JKP1	Uncharacterized protein	14	5	756	86	4.88	756
+	4.8134	1.53674e-05	-1.17577	I1L4D3	Uncharacterized protein	61	23	587	65.3	5.07	587
+	1.70351	0.0197919	-1.17687	I1J4W3	Uncharacterized protein	21	9	660	73.1	7.23	660
+	3.12284	0.00075364	-1.17837	K7LZ48	Uncharacterized protein	19	9	782	88.6	6.43	782
+	2.46361	0.00343867	-1.17887	K7KQG4	Uncharacterized protein	52	22	705	78.2	4.83	705
+	4.0532	8.84708e-05	-1.17967	K7LR00	UBA_e1_C domain-containing protein	42	26	1094	121.8	5.38	1094
+	1.50033	0.031599	-1.18043	I1M2V7	Uncharacterized protein	45	18	669	75.5	7.11	669
+	3.46132	0.000345688	-1.18175	I1J8T1	NmrA domain-containing protein	63	11	307	33.7	6.37	307
+	2.53799	0.00289744	-1.1824	I1MZJ7	DUF1716 domain-containing protein	9	3	528	59.9	5.19	528
+	1.731	0.018578	-1.18494	I1K115	Pribosyltran_N domain-containing protein	12	3	393	42.7	8.1	393
+	3.01288	0.000970784	-1.18558	C6TKE9	Uncharacterized protein	41	5	241	27	7.61	241
+	2.23478	0.00582403	-1.18606	I1JF25	PMR5N domain-containing protein	19	5	371	42.1	7.88	371
+	4.96753	1.07763e-05	-1.18625	I1J4I4	Phosphotransferase (EC 2.7.1.-)	14	4	496	53.8	7.03	496
+	2.02695	0.00939826	-1.18698	I1LD68	Uncharacterized protein	21	4	369	40.8	6	369
+	3.18895	0.000647211	-1.18716	I1KBT9	Uncharacterized protein	15	6	598	68.7	5.67	598
+	1.82924	0.0148171	-1.18792	I1MJI9	Citrate synthase	46	14	472	52.5	8.47	472
+	3.30532	0.000495088	-1.19113	I1LAQ3	Uncharacterized protein	21	6	525	57	6.48	525
+	1.7765	0.0167301	-1.19167	I1LII4	Importin N-terminal domain-containing protein	22	15	1077	123.9	5.6	1077
+	3.11938	0.000759655	-1.19173	C6TL11	Methionine aminopeptidase 2 (MAP 2) (MetAP 2) (EC 3.4.11.18) (Peptidase M)	20	5	388	43.8	6.39	388
+	3.44354	0.00036013	-1.19189	A0A0R4J338	NADPH--cytochrome P450 reductase (CPR) (P450R) (EC 1.6.2.4)	19	7	691	76.5	5.44	691
+	2.95904	0.00109891	-1.19248	I1KBN0	Uncharacterized protein	20	4	474	50.7	5.95	474
+	3.50447	0.000312988	-1.19295	I1N9L7	Uncharacterized protein	32	5	311	33	8.35	311
+	2.89263	0.00128047	-1.19449	P46417	Glutathione S-transferase 3 (EC 2.5.1.18)	15	3	219	25.9	5.76	219
+	1.61686	0.0241626	-1.19484	I1K4X9	PMEI domain-containing protein	14	3	554	59.9	6.79	554
+	2.04878	0.00893756	-1.19612	I1M798	Uncharacterized protein	12	4	494	53.9	5.22	494
+	3.06993	0.000851274	-1.19647	I1M376	Uncharacterized protein	28	13	612	68.8	9	612
+	2.69209	0.00203195	-1.19729	I1KZW4	Uncharacterized protein	4	2	806	88.9	5.15	806
+	2.89875	0.00126256	-1.20049	C6T0A8	DUF3700 domain-containing protein (Fragment)	30	5	255	27.7	7.53	255
+	3.78977	0.000162266	-1.20091	C6T9B1	cobW domain-containing protein	52	10	285	31.4	6.48	285
+	2.50087	0.00315596	-1.20452	I1MLJ3	Uridine kinase (EC 2.7.1.48)	35	9	474	53.2	6.49	474
+	4.15428	7.00996e-05	-1.20658	I1MEE6	Uncharacterized protein	35	11	602	67.8	7.61	602
+	2.6795	0.00209172	-1.20788	K7K2V9	MI domain-containing protein	5	5	1822	196.5	7.36	1822
+	6.18049	6.59949e-07	-1.21388	I1K7G0	Methyltransferase (EC 2.1.1.-)	37	9	363	40.4	6.74	363
+	3.19521	0.000637949	-1.2159	I1LAW6	Eukaryotic translation initiation factor 3 subunit M (eIF3m)	60	18	410	46.1	5.06	410
+	2.23342	0.00584225	-1.21941	C6SZJ5	FAS1 domain-containing protein	14	2	245	26.3	9.57	245
+	4.49735	3.18161e-05	-1.22129	I1K096	Nop domain-containing protein	29	11	550	61	8.29	550
+	4.26743	5.40224e-05	-1.22168	I1LVC3	SUMO-activating enzyme subunit	18	6	636	70.9	5.39	636
+	4.58991	2.57094e-05	-1.22422	I1JXJ3	EF1_GNE domain-containing protein	54	10	230	25	4.56	230
+	2.79366	0.00160822	-1.22935	I1KPP3	SH3 domain-containing protein	12	7	1180	128.1	5.64	1180
+	2.35133	0.0044532	-1.22994	C6T1Z7	AAI domain-containing protein	51	3	131	13.8	8.75	131
+	3.86447	0.000136626	-1.23071	I1LN41	Protein transport protein SEC23	41	17	767	84.5	6.3	767
+	5.69757	2.00646e-06	-1.23074	I1K547	PKS_ER domain-containing protein	14	3	372	39.5	7.36	372
+	2.55903	0.00276039	-1.23756	I1LFN3	Glycosyltransferase (EC 2.4.1.-)	12	3	481	53.6	6.77	481
+	2.97191	0.00106682	-1.23846	K7KZU4	Importin N-terminal domain-containing protein	33	20	962	107.7	5.26	962
+	1.83123	0.0147493	-1.23898	I1N9Z5	Arf-GAP domain-containing protein	4	2	489	53.2	7.8	489
+	2.55091	0.00281248	-1.23911	I1MJE0	ALA-interacting subunit	13	4	344	38.5	9.48	344
+	6.14989	7.08131e-07	-1.23986	A0A0R0KKK6	NADH-cytochrome b5 reductase (EC 1.6.2.2)	59	9	278	30.8	8.13	278
+	3.9632	0.000108844	-1.24102	Q9FQE3	Glutathione S-transferase GST 15 (EC 2.5.1.18) (Fragment)	34	5	221	26.1	5.66	221
+	3.31809	0.000480736	-1.24565	C6TLC2	ANK_REP_REGION domain-containing protein	55	12	352	37.9	4.65	352
+	3.24551	0.000568184	-1.24761	I1JE14	Glycosyltransferase (EC 2.4.1.-)	8	2	475	53.2	6.01	475
+	2.85577	0.00139389	-1.25018	I1K1S1	Uncharacterized protein	40	6	360	40	6.39	360
+	1.63424	0.0232148	-1.25031	I1K6C6	Uncharacterized protein	8	3	518	58.2	6.42	518
+	2.85215	0.00140555	-1.25043	C6ZS34	TIR-NBS-LRR type disease resistance protein	26	5	257	29.8	7.96	257
+	4.68311	2.0744e-05	-1.25049	I1MRM5	Bet_v_1 domain-containing protein	70	8	157	17.1	5.07	157
+	3.34168	0.000455325	-1.25414	I1MIC1	Uncharacterized protein	31	7	415	45.2	5	415
+	3.04147	0.000908922	-1.25464	I1M8Z1	Pyruvate dehydrogenase E1 component subunit beta (EC 1.2.4.1)	17	4	405	44.1	6.71	405
+	2.69627	0.00201248	-1.25507	C6T078	Uncharacterized protein	40	6	123	14.3	10.83	123
+	3.93291	0.000116706	-1.25861	A0A0R0EZ62	Reticulon-like protein	23	4	264	29.4	8.13	264
+	2.9446	0.00113605	-1.25927	K7M2D8	Uncharacterized protein	9	8	1258	140.9	6.09	1258
+	3.49959	0.000316527	-1.25966	K7M7P5	Phospho-2-dehydro-3-deoxyheptonate aldolase (EC 2.5.1.54)	43	12	509	56.5	7.8	509
+	3.10789	0.00078003	-1.25974	K7KGL5	Uncharacterized protein	4	4	1102	121.3	7.03	1102
+	2.97991	0.00104734	-1.2605	K7KPN5	PPR_long domain-containing protein	19	5	450	50.9	7.88	450
+	2.81969	0.00151463	-1.26058	Q9M426	Glutathione synthetase (GSH-S) (EC 6.3.2.3)	48	15	499	55.6	6.35	499
+	2.04568	0.00900151	-1.26387	I1LQ57	Dolichyl-diphosphooligosaccharide--protein glycosyltransferase 48 kDa subunit (Oligosaccharyl transferase 48 kDa subunit)	54	14	433	48.2	6.48	433
+	1.71225	0.0193975	-1.26528	I1MRK4	Dihydrolipoamide acetyltransferase component of pyruvate dehydrogenase complex (EC 2.3.1.-)	20	6	515	56.2	7.02	515
+	2.03779	0.00916667	-1.26718	I1K8C1	Oxidored_q6 domain-containing protein	40	7	213	23.5	9.44	213
+	2.67172	0.00212951	-1.26737	I1LNG1	Alpha-galactosidase (EC 3.2.1.22) (Melibiase)	5	2	656	73.8	5.9	656
+	3.52515	0.000298436	-1.26998	Q8W198	Phosphate transporter	59	16	342	36.3	9.04	342
+	3.01081	0.000975427	-1.27243	I1JRP0	Uncharacterized protein	5	2	443	46.5	5.96	443
+	2.42555	0.0037536	-1.27321	A0A0R0EJN3	Uncharacterized protein	22	11	893	98.9	5.71	893
+	3.6552	0.000221206	-1.27419	C9WSW4	GDP-D-mannose pyrophosphorylase (EC 2.7.7.22)	31	7	361	39.6	7.12	361
+	2.17923	0.00661869	-1.27559	I1KQZ7	Uncharacterized protein	14	8	1265	137.7	6.15	1265
+	2.21683	0.00606974	-1.2785	I1LY07	Uncharacterized protein	44	14	365	41.9	4.45	365
+	1.47955	0.0331475	-1.27998	A0A0R0IB61	Methylthioribose-1-phosphate isomerase (M1Pi) (MTR-1-P isomerase) (EC 5.3.1.23) (S-methyl-5-thioribose-1-phosphate isomerase) (Translation initiation factor eIF-2B subunit alpha/beta/delta-like protein)	33	6	374	40	6.8	374
+	2.92139	0.00119843	-1.2818	C6T9H6	Uncharacterized protein	18	3	389	42.3	7.56	389
+	3.25948	0.000550204	-1.2858	I1MRI4	Uncharacterized protein	18	6	535	59.9	6.25	535
+	2.55108	0.00281141	-1.28596	I1MRN6	Importin subunit alpha	46	15	530	58.5	5.14	530
+	4.71133	1.94387e-05	-1.28707	I1NFB2	Uncharacterized protein	22	16	1087	117.5	7.72	1087
+	4.85391	1.39988e-05	-1.28755	Q9SWB5	Seed maturation protein PM37	41	9	417	46.3	6.28	417
+	2.5163	0.00304581	-1.29283	I1LRE7	Uncharacterized protein	12	3	434	48.6	8.15	434
+	3.80699	0.00015596	-1.29324	I1K5G1	T-complex protein 1 subunit delta	72	25	533	57.5	7.28	533
+	4.09299	8.0726e-05	-1.29333	I1JS37	Uncharacterized protein	24	3	164	17.4	8.43	164
+	4.94475	1.13565e-05	-1.29404	I1LPA3	Epimerase domain-containing protein	46	11	339	37.8	7.96	339
+	2.71384	0.00193269	-1.2981	K7K1I3	Glyco_transf_20 domain-containing protein	9	5	860	97.3	7.17	860
+	1.62004	0.0239861	-1.3	K7MVA5	Amidohydro-rel domain-containing protein	14	2	281	31.2	7.24	281
+	5.62664	2.36246e-06	-1.30078	K7LVH5	Uncharacterized protein	39	21	741	82.3	6.39	741
+	1.60509	0.0248261	-1.30118	I1M1M7	MACPF domain-containing protein	6	2	559	62.3	7.4	559
+	1.33113	0.0466514	-1.30357	I1N5P1	Usp domain-containing protein	13	2	175	19.9	5.77	175
+	2.9704	0.00107052	-1.30465	K7LGW1	Uncharacterized protein	40	13	558	60.4	9.2	558
+	3.60396	0.00024891	-1.30657	I1J6C3	Arf-GAP domain-containing protein	21	6	403	43.2	8.92	403
+	4.63943	2.29386e-05	-1.30986	K7KMT9	Elongation factor Tu	35	10	479	52.5	6.81	479
+	1.96762	0.010774	-1.31225	I1K9W3	Phospho-2-dehydro-3-deoxyheptonate aldolase (EC 2.5.1.54)	11	4	516	57.6	8.02	516
+	1.42299	0.0377579	-1.31345	I1LG07	RING-type domain-containing protein	6	2	551	62.5	7.2	551
+	3.6897	0.000204313	-1.31363	C6SVL7	UBIQUITIN_CONJUGAT_2 domain-containing protein	37	2	152	17.3	5.58	152
+	1.4355	0.0366862	-1.3139	I1LTS0	Arogenate dehydratase (EC 4.2.1.91)	8	2	425	46.2	7.84	425
+	1.56974	0.0269314	-1.31512	C6TJ03	PPIase cyclophilin-type domain-containing protein	9	2	337	36.9	5.92	337
+	1.93553	0.0116002	-1.31687	I1J730	Peptidylprolyl isomerase (EC 5.2.1.8)	5	2	622	69.9	5.57	622
+	2.26114	0.00548099	-1.31689	I1J574	Uncharacterized protein	51	14	423	46.6	5.6	423
+	2.21703	0.00606697	-1.317	I1JSG1	PNP_UDP_1 domain-containing protein	50	7	265	28.3	4.65	265
+	3.32394	0.000474306	-1.31793	A0A0R0HDJ8	Epimerase domain-containing protein	41	7	325	36.1	5.73	325
+	4.582	2.61816e-05	-1.3186	I1LG10	Uncharacterized protein	53	13	389	42.9	6.34	389
+	4.38676	4.1043e-05	-1.31907	I1L0L0	NAD(P)-bd_dom domain-containing protein	9	3	415	46	9.19	415
+	3.84197	0.000143891	-1.32087	I1N058	Uncharacterized protein	10	11	1815	203.2	7.15	1815
+	1.34965	0.0447039	-1.3228	I1MFV0	Uncharacterized protein	3	3	1405	152.5	6.19	1405
+	3.836	0.000145881	-1.32598	I1KN78	DLH domain-containing protein	67	9	240	25.6	6.34	240
+	5.33742	4.59807e-06	-1.33085	I1KB09	Uncharacterized protein	73	3	111	11.2	4.72	111
+	3.19781	0.000634141	-1.33386	K7LN65	Glycosyltransferase (EC 2.4.1.-)	32	10	495	55.8	6.13	495
+	2.52759	0.00296764	-1.33438	C6TEE4	Uncharacterized protein	6	2	336	37.1	5.19	336
+	2.24111	0.00573974	-1.33835	A0A0R0GF61	SAICAR_synt domain-containing protein	21	4	389	43.7	6.25	389
+	6.04321	9.05291e-07	-1.33845	I1J8T0	Isoflavone reductase	75	19	318	35.6	5.47	318
+	1.6215	0.0239057	-1.33926	I1MRC4	Uncharacterized protein	4	2	878	97.1	7.85	878
+	2.6392	0.00229509	-1.3408	A0A0R0FEM3	X8 domain-containing protein	22	5	454	49.4	9.06	454
+	2.58254	0.00261492	-1.34276	I1M860	TOG domain-containing protein	21	5	345	37.8	5.31	345
+	2.8355	0.00146049	-1.3429	K7LNZ3	Anamorsin homolog (Fe-S cluster assembly protein DRE2 homolog)	29	4	260	27.9	5.01	260
+	2.80707	0.0015593	-1.3441	K7KAA3	RING-type domain-containing protein	2	2	1880	209.8	5.77	1880
+	2.61803	0.00240974	-1.34825	C6TBY6	V-type proton ATPase proteolipid subunit	32	3	164	16.5	8.46	164
+	1.64637	0.0225749	-1.34938	I1L173	AAA domain-containing protein	5	2	688	73.7	6.05	688
+	3.53743	0.000290113	-1.35043	I1JWP6	Uncharacterized protein	52	10	318	35	9.29	318
+	3.26626	0.000541678	-1.35239	Q9FQD3	Glutathione S-transferase GST 25 (EC 2.5.1.18) (Zeta class glutathione S-transferase)	41	4	219	25	7.31	219
+	3.37578	0.00042094	-1.35255	A0A0R0FUV4	Uncharacterized protein	74	20	413	46.6	5.55	413
+	3.06856	0.000853974	-1.35338	I1JQZ7	WD_REPEATS_REGION domain-containing protein	12	9	1352	145.1	7.21	1352
+	1.32216	0.0476256	-1.35627	I1N8M5	NAC-A/B domain-containing protein	67	9	201	21.9	4.54	201
+	1.54453	0.028541	-1.35778	I1J7S7	Golgi SNAP receptor complex member 1	10	2	241	27	9.54	241
+	1.4796	0.033144	-1.35932	C6T7T0	Uncharacterized protein	10	2	342	37	6.07	342
+	3.37767	0.000419111	-1.36049	I1N3X7	Protein kinase domain-containing protein	11	4	790	85.5	6.95	790
+	1.46176	0.0345332	-1.36149	I1LPD3	Beta-adaptin-like protein	32	16	898	99.9	5.08	898
+	5.86324	1.37011e-06	-1.3618	A0A0R0HSJ5	Peptidyl-prolyl cis-trans isomerase (PPIase) (EC 5.2.1.8)	38	4	204	21.9	8.85	204
+	5.36419	4.32327e-06	-1.36217	I1NJ31	AB hydrolase-1 domain-containing protein	16	3	322	36.3	5.92	322
+	1.46702	0.0341175	-1.36234	B0M1B0	Malate dehydrogenase (EC 1.1.1.37)	27	4	356	37.4	8.29	356
+	3.37738	0.000419391	-1.36645	C6TJM2	RmlD_sub_bind domain-containing protein	32	6	297	33.3	7.14	297
+	1.79234	0.0161309	-1.36759	I1LWT5	Eukaryotic translation initiation factor 3 subunit M (eIF3m)	37	11	410	46.3	5.01	410
+	1.78319	0.0164745	-1.36761	I1J8D4	Uncharacterized protein	18	5	541	57.2	4.87	541
+	5.25533	5.55487e-06	-1.37048	C6T9K9	Elongation factor Tu	51	14	457	49.8	7.05	457
+	2.14591	0.0071464	-1.37624	I1MQ49	PfkB domain-containing protein	55	12	345	37.3	6.19	345
+	3.39155	0.000405933	-1.3788	I1JSS2	Dolichyl-diphosphooligosaccharide--protein glycosyltransferase subunit 1	32	13	619	69	8.34	619
+	4.54007	2.88358e-05	-1.37958	A0A0R0IW79	Uncharacterized protein	16	14	1346	146.2	5.91	1346
+	1.70006	0.0199497	-1.38686	Q8H928	Phosphoenolpyruvate carboxylase (EC 4.1.1.31)	48	39	967	110.6	6.47	967
+	2.88572	0.001301	-1.39286	I1KAQ7	Uncharacterized protein	23	5	508	55.1	6.13	508
+	1.35095	0.0445705	-1.39815	I1M5S3	Nuclear pore protein	9	5	861	95.8	6.81	861
+	3.43356	0.000368506	-1.399	I1KT90	Uncharacterized protein	20	4	340	39.9	5.38	340
+	4.20522	6.23414e-05	-1.40152	C6SVS2	AAI domain-containing protein	15	2	182	19.2	7.9	182
+	2.51939	0.00302421	-1.4017	A0A0R4J5U6	PKS_ER domain-containing protein	34	7	348	38.6	6.7	348
+	3.9161	0.000121312	-1.41198	I1LIG5	Uncharacterized protein	33	10	606	68.3	7.69	606
+	4.9315	1.17085e-05	-1.41407	I1L9D9	Uncharacterized protein	6	2	585	67.8	6.35	585
+	4.86681	1.3589e-05	-1.41654	A0A0R4J5H8	NADPH--cytochrome P450 reductase (CPR) (P450R) (EC 1.6.2.4)	30	12	707	78.5	5.59	707
+	1.74239	0.0180973	-1.41676	I1N2K4	Uncharacterized protein	11	3	438	48.6	5.96	438
+	4.14473	7.16587e-05	-1.41716	I1J5J5	Uncharacterized protein	16	5	446	48.8	5.14	446
+	1.32962	0.0468148	-1.41805	A0A0R0K2N5	NTP_transferase domain-containing protein	7	2	459	49.3	7.71	459
+	1.98114	0.0104439	-1.4205	A0A0R0FWM1	STAS domain-containing protein	8	2	642	70.3	9.38	642
+	5.21049	6.15899e-06	-1.421	I1JGU8	Phospho-2-dehydro-3-deoxyheptonate aldolase (EC 2.5.1.54)	47	14	532	59	8.34	532
+	1.97724	0.010538	-1.42559	I1K1Z8	PCI domain-containing protein	29	7	423	47.6	6.55	423
+	3.90997	0.000123036	-1.42803	I1MXM6	Polyadenylate-binding protein (PABP)	29	12	654	71.9	7.15	654
+	1.50253	0.0314394	-1.4328	I1KWV5	Uncharacterized protein	30	7	401	42	4.84	401
+	3.64664	0.00022561	-1.43371	Q96446	Actin (Fragment)	38	5	204	22.4	5.62	204
+	4.30784	4.92221e-05	-1.43647	I1LBK9	PITH domain-containing protein	62	6	176	19.7	5.26	176
+	3.55491	0.000278668	-1.43967	C6T8V8	Branched-chain-amino-acid aminotransferase (EC 2.6.1.42)	25	6	412	45.1	6.4	412
+	3.74546	0.000179695	-1.43969	I1KYQ5	Glycosyltransferase (EC 2.4.1.-)	14	3	469	51.2	5.59	469
+	1.63751	0.0230404	-1.43986	K7MVJ8	Uncharacterized protein	4	4	2283	250.6	5.31	2283
+	2.69264	0.00202938	-1.44127	K7M9L4	Uncharacterized protein	29	18	1161	126.7	5.43	1161
+	3.60711	0.000247112	-1.44549	I1K099	Uncharacterized protein	32	12	476	52.3	7.01	476
+	4.90454	1.24582e-05	-1.446	E9KNA7	SGF14e	55	11	259	29.5	4.88	259
+	1.52577	0.0298008	-1.4466	I1LY42	Uncharacterized protein	14	2	218	24	6.8	218
+	4.09367	8.05987e-05	-1.4476	C6TL41	Eukaryotic translation initiation factor 3 subunit I (eIF3i)	57	11	326	35.9	6.76	326
+	2.58915	0.00257546	-1.44943	I1LBX9	Uncharacterized protein	24	6	534	58.9	5.05	534
+	2.91185	0.00122503	-1.45343	K7LKA7	Uncharacterized protein	11	4	471	47.5	7.55	471
+	1.60288	0.0249528	-1.45529	C6T3H7	N-acetyltransferase domain-containing protein	20	3	164	18.4	8.79	164
+	4.73849	1.82603e-05	-1.45836	Q39857	Xyloglucan endotransglucosylase/hydrolase 1 (EC 2.4.1.207)	34	9	296	34.4	8.19	296
+	2.14495	0.0071623	-1.46304	C6SWR8	Ribonucloprotein	58	3	128	13.8	7.12	128
+	2.89686	0.00126805	-1.46428	I1KQV6	PB1 domain-containing protein	10	3	476	52	5.52	476
+	3.3406	0.000456462	-1.46559	A0A368UHY2	Uncharacterized protein	6	18	5031	559.5	6.16	5031
+	2.32807	0.00469817	-1.46653	I1KMV7	PUM-HD domain-containing protein	8	2	492	55.3	9.67	492
+	2.95886	0.00109937	-1.46676	I1JQX2	Protein transport protein SEC23	6	3	871	94.8	6.77	871
+	2.07435	0.00842664	-1.46762	I1MWX3	Uncharacterized protein	12	7	1198	130.6	6.46	1198
+	2.62098	0.00239344	-1.47066	A0A0R0HHC1	Uncharacterized protein	24	12	622	70.1	9.11	622
+	4.49746	3.18081e-05	-1.47074	K7MTZ4	Epimerase domain-containing protein	51	13	372	41	6.9	372
+	2.40821	0.00390653	-1.47087	I1LTU5	Uncharacterized protein	10	3	436	48.5	7.47	436
+	2.78547	0.00163881	-1.47184	K7M7U0	Uncharacterized protein	6	12	3612	398	5.34	3612
+	3.0854	0.00082148	-1.47497	I1JJ04	Reticulon-like protein	19	3	245	27.7	9.28	245
+	3.48407	0.000328045	-1.47634	I1LEI9	D-3-phosphoglycerate dehydrogenase (EC 1.1.1.95)	65	24	594	62.6	6.76	594
+	3.14798	0.00071125	-1.48177	I1ML51	Uncharacterized protein	18	4	469	50.9	6.47	469
+	2.32915	0.00468656	-1.48575	A0A0R0JWN2	YTH domain-containing protein	7	3	673	73.6	6.25	673
+	3.66526	0.000216141	-1.4885	I1M2U6	Ribokinase (RK) (EC 2.7.1.15)	27	4	362	37.9	6.71	362
+	1.95451	0.0111042	-1.49032	I1N3M2	Malic enzyme	12	5	600	66.3	6.37	600
+	3.71119	0.000194451	-1.49417	I1NIU6	Cysteine synthase (EC 2.5.1.47)	46	8	323	34.7	5.47	323
+	3.61397	0.000243235	-1.4951	A0A0R0F200	SGNH_hydro domain-containing protein	23	3	239	26.9	6.29	239
+	2.87319	0.00133908	-1.49538	C6T2G5	Nascent polypeptide-associated complex subunit beta	72	9	159	17.4	6.6	159
+	2.55461	0.00278864	-1.49658	I1M622	Isoflavone reductase	59	15	318	35.5	5.74	318
+	2.84702	0.00142226	-1.4971	I1JE12	Polyadenylate-binding protein (PABP)	35	14	648	70.7	8.05	648
+	3.36656	0.000429969	-1.49785	I1M841	ATPase_AAA_core domain-containing protein	16	5	478	52.4	5.96	478
+	4.281	5.23602e-05	-1.50101	I1M5R5	Glutaredoxin	18	2	157	17.7	5.54	157
+	2.29252	0.00509893	-1.50173	I1MCL4	Uncharacterized protein	6	4	901	102.8	6.95	901
+	1.46748	0.0340819	-1.50289	I1MF26	CULLIN_2 domain-containing protein	3	2	788	90	8.34	788
+	4.17331	6.70954e-05	-1.50591	A0A2L0RIP6	eIFiso4G-1a	31	16	789	86.7	7.59	789
+	2.63896	0.00229637	-1.5081	I1LTD1	Uncharacterized protein	8	2	457	50.8	6.34	457
+	2.02318	0.00948029	-1.51099	Q2Q021	Threonine synthase	19	6	515	56.3	7.14	515
+	4.00495	9.88668e-05	-1.5126	A8HTK0	Thioredoxin	65	7	120	13.3	5.53	120
+	1.78654	0.0163478	-1.51301	I1K861	Calcium-transporting ATPase (EC 7.2.2.10)	9	4	1019	111.4	6.23	1019
+	4.59212	2.55788e-05	-1.51473	I1JYI8	Uncharacterized protein	74	3	110	11.1	4.32	110
+	1.86247	0.0137255	-1.51884	I1MFG7	Uncharacterized protein	31	6	411	45.4	6.25	411
+	2.75274	0.00176709	-1.51903	I1KYC4	Peptidase A1 domain-containing protein	16	3	488	51.9	8.07	488
+	4.83284	1.46946e-05	-1.52522	I1JB37	Uncharacterized protein	30	11	609	68.6	7.9	609
+	1.37806	0.0418734	-1.52543	I1K641	Uncharacterized protein	27	4	293	31.2	6.37	293
+	3.44433	0.000359477	-1.53315	I1J5P9	Glycosyltransferase (EC 2.4.1.-)	29	9	493	56.1	5.88	493
+	2.06101	0.00868946	-1.5367	I1NH84	WD_REPEATS_REGION domain-containing protein	6	2	391	42.1	4.59	391
+	5.59305	2.55239e-06	-1.53773	I1K006	Uncharacterized protein	53	15	475	51.6	6.48	475
+	3.90913	0.000123274	-1.53821	I1JUR7	Beta-adaptin-like protein	10	5	845	93.3	5.39	845
+	1.64546	0.0226225	-1.53925	I1JR56	Usp domain-containing protein	32	4	177	19.5	6.55	177
+	3.47408	0.000335677	-1.54079	I1KTK7	Clustered mitochondria protein homolog	19	14	1442	157.2	6.37	1442
+	6.28895	5.141e-07	-1.54082	I1NBG9	S-adenosylmethionine synthase (EC 2.5.1.6)	75	21	394	43.2	5.91	394
+	5.39458	4.0311e-06	-1.5414	C6TDI3	Chalcone-flavonone isomerase family protein	69	11	226	25	5.35	226
+	2.1368	0.00729794	-1.54625	K7MPZ4	dUTPase domain-containing protein	43	3	150	15.7	5.53	150
+	2.84661	0.00142361	-1.54753	I1JRU2	Uncharacterized protein	26	39	2630	288.1	6.79	2630
+	1.70437	0.0197531	-1.54821	E6YBW4	Pathogenesis-related protein 10	28	2	157	17.1	5.54	157
+	2.84613	0.00142519	-1.5529	I1JJV5	Protein kinase domain-containing protein	15	5	509	57.9	6.18	509
+	1.49095	0.0322888	-1.55564	I1JVV8	Uncharacterized protein	10	5	1053	117.4	6.14	1053
+	3.59172	0.000256025	-1.55734	I1LGI7	3-hydroxy-3-methylglutaryl coenzyme A synthase (HMG-CoA synthase) (EC 2.3.3.10)	35	10	475	52.4	6.13	475
+	2.44095	0.00362284	-1.55791	I1JCA6	Uncharacterized protein	13	4	545	58	4.79	545
+	4.90133	1.25506e-05	-1.55869	K7L432	TIP120 domain-containing protein	41	33	1217	134.2	6.01	1217
+	2.30985	0.00489944	-1.55998	I1K2E4	Uncharacterized protein	36	4	184	20.5	8.15	184
+	5.09036	8.1216e-06	-1.56172	P30081	Chalcone synthase 7 (EC 2.3.1.74) (Naringenin-chalcone synthase 7)	53	14	389	42.8	6.37	389
+	1.31237	0.0487113	-1.56226	Q42802	Glutamate--ammonia ligase (EC 6.3.1.2)	23	5	355	39.2	6.33	355
+	4.60512	2.48243e-05	-1.56361	C6TAY1	Flavonoid 4'-O-methyltransferase (EC 2.1.1.231) (S-adenosyl-L-methionine-dependent methyltransferase 2) (SOMT-2)	12	2	358	40.4	5.57	358
+	1.67523	0.0211238	-1.56393	I1LUS3	Histone H2A	50	4	135	14	10.05	135
+	2.54699	0.00283799	-1.56428	K7LNG5	Isoflavone reductase	62	17	318	35.6	5.73	318
+	4.17658	6.65924e-05	-1.57328	K7KJM5	Tyrosinase_Cu-bd domain-containing protein	21	7	601	67.2	7.12	601
+	3.13024	0.000740905	-1.57421	I1JND9	Uncharacterized protein	7	3	750	82.3	6.65	750
+	1.70495	0.0197265	-1.57465	I1K5P1	Uncharacterized protein	29	11	483	53.1	7.23	483
+	2.00019	0.00999561	-1.57785	I1N696	Uncharacterized protein	22	7	495	54.9	5.63	495
+	5.74402	1.80295e-06	-1.58157	A0A0R4J4D2	PKS_ER domain-containing protein	54	11	358	39.1	5.95	358
+	1.58926	0.0257478	-1.58447	K7MYF1	C-CAP/cofactor C-like domain-containing protein	16	6	565	62.1	5.39	565
+	4.05241	8.86312e-05	-1.58536	A0A0R0GGA5	Ubiquitin-like domain-containing protein	7	3	922	96.9	5.55	922
+	3.8551	0.000139606	-1.58549	A0A0R0HHJ1	Uncharacterized protein	40	2	83	9.1	5.36	83
+	1.60499	0.0248317	-1.5867	I1KBY3	UVR domain-containing protein	41	24	922	102.4	6.46	922
+	1.63455	0.0231978	-1.58799	I1LSS5	Anamorsin homolog (Fe-S cluster assembly protein DRE2 homolog)	20	3	265	28.5	5.17	265
+	3.26205	0.000546948	-1.59539	I1JFS9	Tryptophan synthase (EC 4.2.1.20)	13	3	479	52	6.96	479
+	2.17245	0.00672283	-1.5976	I1LEY1	Uncharacterized protein	56	19	585	65.4	5.03	585
+	2.10751	0.0078071	-1.59793	I1LME8	Phos_pyr_kin domain-containing protein	33	6	357	39.4	7.55	357
+	2.56009	0.00275364	-1.59834	C6TH89	Uncharacterized protein	38	6	241	26.7	5.91	241
+	1.67471	0.0211491	-1.60373	I1LRI7	Uncharacterized protein	22	10	532	59.2	6.84	532
+	4.2955	5.06408e-05	-1.6057	A0A0R0IGS3	HMG box domain-containing protein	16	2	141	15.8	6.3	141
+	2.88974	0.00128902	-1.60612	A0A0R0EQE5	Uncharacterized protein	20	8	620	70.3	6.04	620
+	2.70397	0.00197712	-1.60693	A0A0R0G896	Uncharacterized protein	21	6	578	64.6	7.4	578
+	1.70248	0.0198388	-1.61008	I1JHJ8	Uncharacterized protein	10	6	995	109.9	6.33	995
+	2.21523	0.00609218	-1.61081	C6T2F1	UBIQUITIN_CONJUGAT_2 domain-containing protein	30	2	148	16.5	6.92	148
+	1.9096	0.0123141	-1.61179	C6TK33	Uncharacterized protein	40	8	304	32.5	6.7	304
+	3.35905	0.000437471	-1.61338	I1L3T4	Uncharacterized protein	50	7	199	21.7	5.66	199
+	4.30887	4.91051e-05	-1.61501	I1MBN8	Uncharacterized protein	33	13	566	60.6	6.54	566
+	2.81383	0.00153522	-1.61932	I1MIG3	Glycosyltransferase (EC 2.4.1.-)	7	3	501	56.4	5.92	501
+	3.14042	0.000723733	-1.62685	I1LQ07	Coatomer subunit delta	32	12	512	56.3	5.49	512
+	1.66823	0.0214668	-1.62703	I1JQQ6	J domain-containing protein	37	7	343	38.8	6.74	343
+	3.32738	0.000470568	-1.62989	I1L8J7	Uncharacterized protein	2	2	1436	158.1	6.76	1436
+	4.66652	2.15514e-05	-1.63134	A0A0R0HL99	C2 domain-containing protein	15	17	2219	237.3	5.63	2219
+	2.24419	0.00569914	-1.63195	I1KSB3	AMP-binding domain-containing protein	10	4	728	80.3	7.68	728
+	2.68455	0.00206752	-1.63354	I1N4G7	Non-specific serine/threonine protein kinase (EC 2.7.11.1)	6	3	514	58.5	7.93	514
+	2.8564	0.00139187	-1.63659	A0A368UIA0	MGS domain-containing protein	25	8	605	65.4	6.68	605
+	2.79983	0.00158553	-1.63908	C6TG68	C2 domain-containing protein	72	7	149	16.6	4.32	149
+	3.23698	0.000579459	-1.64207	I1LE69	Abhydrolase_3 domain-containing protein	32	5	331	36.7	5.86	331
+	2.07264	0.00845979	-1.64452	C6TG29	Uncharacterized protein	17	5	468	50.4	5.88	468
+	1.80454	0.0156842	-1.64824	A0A0R0H5H3	Uncharacterized protein	12	2	187	20.9	6.55	187
+	2.13173	0.00738371	-1.6515	C6TCD8	Uncharacterized protein	31	2	157	17.1	6.68	157
+	4.23109	5.87361e-05	-1.6515	C6T3N5	RRM domain-containing protein	54	4	138	14.3	8.48	138
+	3.11552	0.000766436	-1.65358	I1LEH0	Thioredoxin domain-containing protein	15	2	213	24.4	5.58	213
+	1.51406	0.0306153	-1.65381	C6T2T2	Protein yippee-like	16	2	107	12.2	9.41	107
+	2.41957	0.00380569	-1.65557	I1M8P0	Polyadenylate-binding protein (PABP)	26	11	652	71.7	7.78	652
+	1.44564	0.0358396	-1.65668	I1JDM8	W2 domain-containing protein	20	6	441	48.7	6.64	441
+	4.81721	1.52331e-05	-1.65766	I1L6V4	Epimerase domain-containing protein	67	14	327	35.9	5.74	327
+	1.87482	0.0133407	-1.66657	C6T5M2	Tau class glutathione S-transferase	35	6	225	26	5.52	225
+	1.73362	0.0184664	-1.67154	A0A0R0EMR0	Uncharacterized protein	25	7	467	50.5	6.02	467
+	2.49166	0.00322361	-1.67212	C6SWE0	Peroxiredoxin (EC 1.11.1.15)	73	8	162	17.4	5.59	162
+	2.49198	0.00322125	-1.67404	I1KCF1	TPT domain-containing protein	16	3	406	44.3	10.33	406
+	1.93902	0.0115074	-1.67572	Q6YGT9	Purple acid phosphatase (EC 3.1.3.2)	10	3	512	59.5	8.1	512
+	4.98429	1.03683e-05	-1.68286	I1L5L1	Ribosomal protein	10	2	345	37.9	9.2	345
+	4.70786	1.95946e-05	-1.68357	I1KRM4	TPR_REGION domain-containing protein	25	4	293	32.7	5.14	293
+	1.81995	0.0151375	-1.68571	C6T386	Protein-L-isoaspartate O-methyltransferase (EC 2.1.1.77) (Fragment)	13	2	248	26.7	7.43	248
+	4.1295	7.42156e-05	-1.68701	C6TLB6	Uncharacterized protein	44	10	417	46.3	6.3	417
+	4.39152	4.05959e-05	-1.68746	C6TNG6	Uncharacterized protein	33	4	222	24.3	7.33	222
+	4.31512	4.84043e-05	-1.68766	K7KA62	Glycosyltransferase (EC 2.4.1.-)	24	6	482	53.5	5.44	482
+	4.27072	5.36143e-05	-1.69589	C6TNJ3	S-adenosylmethionine synthase (EC 2.5.1.6)	71	20	392	42.9	6.14	392
+	3.71305	0.00019362	-1.69806	I1LV18	Enolase-phosphatase E1 (EC 3.1.3.77) (2,3-diketo-5-methylthio-1-phosphopentane phosphatase)];Probable bifunctional methylthioribulose-1-phosphate dehydratase/enolase-phosphatase E1 [Includes: Methylthioribulose-1-phosphate dehydratase (MTRu-1-P dehydratase) (EC 4.2.1.109)	17	4	522	57.5	6.49	522
+	4.86573	1.36229e-05	-1.69923	I1L0E5	Ubiquitin-like domain-containing protein	61	10	155	17.7	9.74	155
+	1.58435	0.0260405	-1.70009	C6SVS0	Phytocyanin domain-containing protein	31	2	124	13.2	9.25	124
+	1.604	0.0248888	-1.70188	I1KFE9	Uncharacterized protein	14	4	537	60.1	7.77	537
+	3.52128	0.000301104	-1.70386	I1L410	Uncharacterized protein	24	5	592	61.2	5.47	592
+	2.3938	0.00403829	-1.70616	I1KI22	Reticulon-like protein	10	2	314	35.2	7.05	314
+	1.89553	0.0127195	-1.70801	I1J7U9	3-phosphoshikimate 1-carboxyvinyltransferase (EC 2.5.1.19)	26	10	525	55.8	8.07	525
+	2.18002	0.00660665	-1.71004	I1M4H7	Uncharacterized protein	10	4	593	66.4	6.55	593
+	2.73347	0.00184728	-1.71042	C6T2R5	RNase H domain-containing protein	36	3	247	26.7	7.34	247
+	4.80194	1.57782e-05	-1.71371	A0A0R0EIZ5	Uncharacterized protein	23	10	575	64.1	8.25	575
+	3.67236	0.000212637	-1.71656	I1KG47	D-3-phosphoglycerate dehydrogenase (EC 1.1.1.95)	40	12	623	66.2	7.71	623
+	2.57714	0.00264767	-1.71934	I1KYG2	C2 domain-containing protein	26	6	430	46.6	4.7	430
+	1.7162	0.019222	-1.72174	A0A0R0JX95	Annexin	48	11	315	35.6	6.21	315
+	3.04554	0.000900447	-1.72458	C6T7H0	Uncharacterized protein	62	9	193	22.1	6.35	193
+	1.46718	0.0341054	-1.72685	K7KJ93	Uncharacterized protein	12	2	378	40.6	9.11	378
+	1.52251	0.0300252	-1.72916	I1M0R6	FMN_red domain-containing protein	25	3	191	21.1	6.81	191
+	3.68878	0.000204748	-1.73384	I1JBF7	ATP-dependent Clp protease proteolytic subunit (EC 3.4.21.92)	12	3	305	33.2	8.66	305
+	1.69271	0.0202906	-1.73386	C6T3C5	PMEI domain-containing protein	17	2	198	21.6	8.47	198
+	1.36903	0.0427536	-1.73648	I1LIY4	AIG1-type G domain-containing protein	6	4	1367	149.2	4.75	1367
+	3.24533	0.000568418	-1.73821	Q2LAJ9	Cytochrome P450 monooxygenase CYP51G1 (Fragment)	28	10	475	53.8	7.4	475
+	3.8936	0.000127762	-1.73832	I1NE62	Uncharacterized protein	17	8	574	64.2	7.53	574
+	2.29369	0.00508524	-1.73854	K7LCK9	Uncharacterized protein	7	4	994	108.4	6.29	994
+	5.0648	8.61387e-06	-1.73894	A0A0R4J5Q8	Uncharacterized protein	26	9	760	79.9	6.92	760
+	3.76601	0.000171394	-1.74029	I1K5H2	26S proteasome non-ATPase regulatory subunit 1 homolog	48	27	1006	109.4	5.29	1006
+	2.70812	0.00195831	-1.74519	I1JEV8	Abhydrolase_3 domain-containing protein	21	4	333	36.8	6.19	333
+	2.93312	0.00116648	-1.75005	A0A368UGF3	Uncharacterized protein	20	8	504	55.7	5.68	504
+	2.23587	0.00580932	-1.75109	C6TA11	Uncharacterized protein	35	11	488	54	6.8	488
+	2.29114	0.00511517	-1.75578	I1LSZ2	Ubiquitin carboxyl-terminal hydrolase (EC 3.4.19.12)	16	8	807	89.8	5.22	807
+	1.77347	0.0168473	-1.75819	I1MU50	ENTH domain-containing protein	8	4	548	60.8	6.29	548
+	3.13873	0.000726558	-1.76279	I1MGE7	Ligase_CoA domain-containing protein	69	28	608	65.9	7.87	608
+	2.73307	0.00184897	-1.76294	I1JPB4	Uncharacterized protein	2	2	1440	158.6	7.37	1440
+	3.28634	0.000517203	-1.76321	I1L8L3	ADF-H domain-containing protein	63	6	139	16	6.2	139
+	1.99905	0.0100218	-1.76795	K7KNP4	Uncharacterized protein	2	3	1954	213.8	6.13	1954
+	1.56116	0.0274689	-1.76956	I1LR42	Uncharacterized protein	8	5	848	93.8	4.59	848
+	4.9493	1.12383e-05	-1.77588	A0A0R4J2T3	Uncharacterized protein	30	11	582	65.3	5.25	582
+	1.88131	0.0131428	-1.77822	K7LLJ2	Uncharacterized protein	11	4	622	68.8	6.28	622
+	1.50655	0.0311492	-1.78196	I1MV80	Cupin_2 domain-containing protein	46	6	293	33	6.61	293
+	5.48761	3.25382e-06	-1.78381	I1N3E5	Epimerase domain-containing protein	62	14	327	36	5.77	327
+	2.4413	0.00361992	-1.78864	A0A0R0EUW6	Uncharacterized protein	5	2	509	57.6	8.38	509
+	4.74971	1.77946e-05	-1.78873	A0A0R0JTV5	Elongation factor 1-alpha	49	15	447	49.2	9.07	447
+	4.64177	2.28156e-05	-1.79153	A0A0R0HH38	UBIQUITIN_CONJUGAT_2 domain-containing protein	57	5	142	15.5	4.46	142
+	2.18143	0.00658527	-1.79292	A0A0R0KGM3	Uncharacterized protein	24	2	89	10.1	9.35	89
+	2.36073	0.00435787	-1.79344	A0A0R0ICF9	Pectinesterase (EC 3.1.1.11)	19	3	316	35.4	6.34	316
+	5.12913	7.42797e-06	-1.80028	I1L3T1	UDP-glycosyltransferase 708D1 (EC 2.4.1.-) (UDP-glucose:2-hydroxyflavanone C-glucosyltransferase)	44	12	480	52.5	5.55	480
+	1.40702	0.0391727	-1.80728	I1KW32	Uncharacterized protein	26	6	424	45.9	5.92	424
+	6.14102	7.22729e-07	-1.80732	B5L5D6	Isoflavone synthase 1	58	23	521	58.9	9.01	521
+	1.7056	0.0196972	-1.81483	I1LDZ8	Aldo_ket_red domain-containing protein	33	6	344	37.7	6.29	344
+	2.74637	0.00179321	-1.81542	K7KFZ9	IU_nuc_hydro domain-containing protein	12	2	281	30.5	6.01	281
+	2.15984	0.00692093	-1.82136	C6THI7	Uncharacterized protein	11	2	284	31.3	8.81	284
+	3.91153	0.000122595	-1.82173	K7L5L6	Uncharacterized protein	5	11	3749	411.3	5.03	3749
+	1.38734	0.0409882	-1.83164	A0A0R0FTZ3	Peptidase A1 domain-containing protein	9	3	476	51	8.48	476
+	3.48709	0.000325768	-1.83844	I1MH75	WD_REPEATS_REGION domain-containing protein	23	6	508	56.5	6.54	508
+	5.81697	1.52416e-06	-1.841	I1L7V1	NAD(P)-bd_dom domain-containing protein	38	10	427	48	8.92	427
+	4.48794	3.25135e-05	-1.85026	C6SXM8	Ribosomal protein L19	26	4	212	24.6	11.44	212
+	2.784	0.00164435	-1.85488	I1LIT2	Uncharacterized protein	20	10	748	78.3	5.58	748
+	2.72611	0.00187883	-1.85645	I1N362	Peroxidase (EC 1.11.1.7)	34	6	316	33.3	8.53	316
+	1.90219	0.0125259	-1.86176	A0A0R0EKD0	Hydrolase_4 domain-containing protein	13	3	551	62	7.84	551
+	3.96598	0.000108148	-1.8634	A0A0R0GYR7	Uncharacterized protein	31	7	409	45.1	6.25	409
+	2.91217	0.00122414	-1.87073	I1JIJ4	Vacuolar protein sorting-associated protein 29	20	3	190	21.1	6.51	190
+	2.52923	0.00295641	-1.87617	I1JV82	TPR_REGION domain-containing protein	18	3	221	24.1	8.7	221
+	2.37186	0.00424752	-1.88061	C6TL93	Uncharacterized protein	17	3	379	41.9	6.04	379
+	3.50582	0.000312018	-1.8823	I1KAS2	Uncharacterized protein	12	5	770	86.8	6.9	770
+	2.00658	0.00984967	-1.88441	I1KQ89	PMEI domain-containing protein	16	2	214	22.8	5.57	214
+	4.12816	7.44462e-05	-1.88699	C6T1S2	Ribosomal protein L19	26	4	212	24.7	11.46	212
+	5.08058	8.30654e-06	-1.88775	C6TI38	Aldo_ket_red domain-containing protein	81	20	315	35.5	6.8	315
+	2.77717	0.00167042	-1.88847	C6T041	Uncharacterized protein (Fragment)	52	4	228	24.6	5.55	228
+	3.2	0.000630953	-1.89863	A0A0R0GAK0	Uncharacterized protein	64	12	289	30.6	8.4	289
+	1.60341	0.0249226	-1.90215	I1NH15	Tr-type G domain-containing protein	7	6	1355	147.9	5.31	1355
+	4.00787	9.82049e-05	-1.90651	I1KP94	Glutathione peroxidase	52	9	225	25.1	9.06	225
+	2.56198	0.00274169	-1.90757	C6TKS3	Prephenate/arogenate dehydrogenase domain-containing protein	11	2	271	30.6	6.68	271
+	3.12727	0.000745987	-1.90829	I1N6R2	60S ribosomal protein L36	26	3	115	13.3	10.99	115
+	2.24591	0.00567656	-1.91151	C6SXH4	Uncharacterized protein	27	4	141	16	5.71	141
+	4.77828	1.66619e-05	-1.91654	I1J7C8	Peptidase_M24 domain-containing protein	43	10	390	42.9	6.76	390
+	2.83613	0.00145839	-1.92371	A0A368UHR8	Uncharacterized protein	6	2	506	54.5	6.1	506
+	3.30043	0.000500695	-1.92974	C6TH20	HABP4_PAI-RBP1 domain-containing protein	19	5	367	39.4	6.19	367
+	5.86774	1.35599e-06	-1.93029	A0A0R0EV63	GTP_EFTU_D3 domain-containing protein (Fragment)	42	4	154	16.9	9.23	154
+	3.00209	0.000995197	-1.93197	I1LHW3	AAA domain-containing protein	18	5	475	54.5	8.25	475
+	2.4658	0.00342139	-1.9371	I1LZP7	Uncharacterized protein	14	4	720	79.9	6.16	720
+	2.59357	0.00254935	-1.938	C6TP03	eIF2B_5 domain-containing protein	25	4	268	30.2	6.42	268
+	1.31274	0.0486694	-1.94502	K7MVC1	Uncharacterized protein	4	2	673	74.8	6.44	673
+	2.05053	0.0089017	-1.94657	I1L6M4	RCK N-terminal domain-containing protein	9	5	1202	129.1	5.14	1202
+	4.79684	1.59646e-05	-1.95531	I1JPH6	Lambda class glutathione S-transferase	62	12	235	26.8	6.01	235
+	2.96517	0.00108349	-1.95642	I1JRJ1	W2 domain-containing protein	10	4	724	81.3	4.84	724
+	4.34758	4.49182e-05	-1.95675	I1KS24	Polysacc_synt_4 domain-containing protein	12	2	286	32.7	8.34	286
+	3.80927	0.000155141	-1.95852	A0A0R0KHH6	Uncharacterized protein	45	6	203	22.5	5.27	203
+	3.21043	0.000615982	-1.96934	A0A0R0FSJ3	Uncharacterized protein	14	3	342	38.5	5.88	342
+	2.23112	0.00587323	-1.97559	K7KS35	Theta class glutathione S-transferase	13	2	250	28.4	9.64	250
+	1.54694	0.0283831	-1.98052	I1K5E5	WD_REPEATS_REGION domain-containing protein	19	7	610	66.4	6.8	610
+	1.6874	0.0205397	-1.9814	I1JR71	Importin subunit alpha	45	14	532	58.8	5.38	532
+	2.33234	0.00465226	-1.98788	K7KP00	Uncharacterized protein	27	3	225	25.2	9.41	225
+	3.07452	0.000842333	-1.99037	I1K0C8	UBX domain-containing protein	5	2	598	65.7	4.73	598
+	4.25895	5.50874e-05	-1.99755	I1M5G8	Malic enzyme	36	12	647	71.3	7.55	647
+	6.2877	5.15584e-07	-2.00089	C6SXA6	UBIQUITIN_CONJUGAT_2 domain-containing protein	38	3	148	16.5	7.88	148
+	1.54287	0.0286507	-2.00427	K7MV36	Uncharacterized protein	4	14	5108	568.2	6.14	5108
+	4.38727	4.09953e-05	-2.00444	I1KXN9	Uncharacterized protein	6	2	496	55.8	7.11	496
+	2.17757	0.00664404	-2.00727	I1M057	GB1/RHD3-type G domain-containing protein	4	3	1060	120.3	7.91	1060
+	3.02702	0.000939678	-2.01104	A0A0R0JWL2	Uncharacterized protein	45	4	203	21.2	8.47	203
+	1.35912	0.0437401	-2.02068	C6TL49	Protein kinase domain-containing protein	29	5	294	33.9	8.13	294
+	1.93721	0.0115556	-2.02122	A0A0R0I9F0	Uncharacterized protein	24	3	290	32.1	5.47	290
+	2.29561	0.00506282	-2.02246	A0A0R0GMF6	ABC transporter domain-containing protein	15	2	296	32.8	6.18	296
+	1.51805	0.0303351	-2.02557	I1M0C6	Clathrin light chain	21	5	303	33.5	5.34	303
+	2.09912	0.00795944	-2.02756	C6T227	ACT domain-containing protein	61	4	150	16.5	4.59	150
+	3.77937	0.0001662	-2.04443	I1K510	Uncharacterized protein	8	5	831	93.7	5.17	831
+	2.74439	0.00180141	-2.04581	I1L2Z1	Glycosyltransferase (EC 2.4.1.-)	8	3	483	53.6	7.15	483
+	3.37183	0.000424785	-2.04695	C6T5U0	Uncharacterized protein	61	9	157	17.6	10.2	157
+	2.2513	0.00560662	-2.05684	I1NCV6	Uncharacterized protein	8	6	1524	174.4	5.95	1524
+	2.58545	0.00259748	-2.06486	I1NHB5	Dihydrolipoamide acetyltransferase component of pyruvate dehydrogenase complex (EC 2.3.1.-)	16	4	465	48.4	8.63	465
+	1.70267	0.0198305	-2.06511	I1KP14	Ribonuclease	39	28	995	108.7	6.48	995
+	5.59331	2.55087e-06	-2.07462	I1JBW7	ZnMc domain-containing protein	15	5	393	44	5.86	393
+	1.6712	0.0213207	-2.07713	I1JPD4	Eukaryotic translation initiation factor 3 subunit A (eIF3a) (Eukaryotic translation initiation factor 3 subunit 10)	28	17	958	111.9	9.29	958
+	3.80073	0.000158222	-2.07733	Q84P29	Seed calcium dependent protein kinase a	9	2	507	57	5.49	507
+	1.7114	0.0194357	-2.07767	C6T5C9	Uncharacterized protein	30	3	253	27.6	6.87	253
+	4.4263	3.74716e-05	-2.08328	I1LCM6	Uncharacterized protein	19	4	402	44.1	7.62	402
+	5.00168	9.96141e-06	-2.09634	C6TGB8	Uncharacterized protein	25	6	415	46.2	6.1	415
+	2.43643	0.00366072	-2.10468	I1KZ41	Glycosyltransferase (EC 2.4.1.-)	10	2	481	54.3	6.74	481
+	1.52411	0.0299154	-2.1057	C6TGX2	Uncharacterized protein	34	4	262	28.4	9.17	262
+	2.81283	0.00153876	-2.10809	I1K672	Importin N-terminal domain-containing protein	52	25	870	96.3	4.78	870
+	5.83631	1.45776e-06	-2.10842	I1LL18	Uncharacterized protein	14	6	595	66.3	6.71	595
+	1.77019	0.016975	-2.13855	I1M5M5	RanBD1 domain-containing protein	20	5	453	48.4	4.94	453
+	4.92062	1.20054e-05	-2.14556	I1L6I6	Cysteine synthase (EC 2.5.1.47)	24	8	373	40.1	7.56	373
+	3.12365	0.000752229	-2.14649	K7L1E9	Fe2OG dioxygenase domain-containing protein	23	4	306	34.7	5.71	306
+	1.40439	0.0394107	-2.15179	I1JQR8	DNA replication licensing factor MCM7 (EC 3.6.4.12)	3	2	694	77.8	6.21	694
+	2.55206	0.00280506	-2.15366	A0A0R0ENR6	Uncharacterized protein	16	5	448	49.4	5.1	448
+	1.50862	0.0310015	-2.15988	I1MCM4	RanBD1 domain-containing protein	14	4	451	48.1	4.91	451
+	1.80569	0.0156425	-2.16027	C6SXF1	Uncharacterized protein (Fragment)	17	2	248	27.2	5.96	248
+	1.63044	0.0234188	-2.1661	I1L9T0	Methyltransferase (EC 2.1.1.-)	28	8	340	38.6	6.65	340
+	4.15198	7.04733e-05	-2.1684	A0A0R4J4Q5	Protein kinase domain-containing protein	16	3	356	39.7	5.44	356
+	2.61829	0.00240828	-2.17175	K7KI00	Polyadenylate-binding protein (PABP)	15	4	624	67.9	6.61	624
+	1.45101	0.0353992	-2.18357	I1LY25	WD_REPEATS_REGION domain-containing protein	19	2	321	34.4	5.95	321
+	3.47624	0.000334011	-2.18666	C6T770	RING-type domain-containing protein	15	3	337	37.2	8.12	337
+	3.97088	0.000106934	-2.19564	K7MQM3	C2 domain-containing protein	25	5	428	46.5	4.67	428
+	5.53195	2.93802e-06	-2.19934	I1L7W1	Uncharacterized protein	5	5	1501	167.6	8.15	1501
+	4.47115	3.37946e-05	-2.19998	I1KT82	Uncharacterized protein	21	5	391	42.1	6.73	391
+	2.18468	0.00653618	-2.2023	I1KJP7	Uncharacterized protein	7	10	2404	267.2	6.15	2404
+	1.59777	0.0252483	-2.22232	A0A0R0IPX7	VHS domain-containing protein	4	2	700	77.2	5.91	700
+	4.49045	3.23256e-05	-2.22584	A0A0R4J3N9	Uncharacterized protein	22	5	397	43.9	6.64	397
+	2.93935	0.00114987	-2.23129	K7M084	Ribonucloprotein	48	3	153	16.6	7.87	153
+	1.81006	0.0154859	-2.23274	I1JAF7	Beta-adaptin-like protein	35	19	891	99	5.05	891
+	2.64948	0.0022414	-2.23781	I1N5W0	Uncharacterized protein	36	2	184	20.7	6	184
+	2.06736	0.00856322	-2.23879	C6T988	Imidazoleglycerol-phosphate dehydratase (EC 4.2.1.19)	24	2	278	30.2	7.47	278
+	4.14175	7.21525e-05	-2.24363	I1NCY1	Uncharacterized protein	58	11	370	41.1	5.66	370
+	2.8857	0.00130108	-2.25627	C6TH00	Uncharacterized protein	12	2	331	36.6	8.31	331
+	2.54963	0.00282082	-2.2604	Q6LED6	ATP synthase subunit 9, mitochondrial	50	2	74	7.6	8.75	74
+	2.23468	0.00582529	-2.26088	I1LW70	TPR_REGION domain-containing protein	6	2	438	48.2	5.36	438
+	4.3709	4.25692e-05	-2.26736	I1KJQ4	Reticulon-like protein	7	2	562	62.4	8.41	562
+	4.15749	6.95838e-05	-2.27049	I1JHE4	Asparagine synthetase [glutamine-hydrolyzing] (EC 6.3.5.4)	20	7	582	65.6	6.47	582
+	2.59355	0.0025495	-2.27536	A0A0R0ES83	AAA domain-containing protein	29	5	332	37.5	6.57	332
+	4.25554	5.55208e-05	-2.27902	A0A0R0K2S5	AMP-binding domain-containing protein	5	2	488	53.6	8.59	488
+	1.46704	0.0341158	-2.27972	A0A0R0JBP2	Uncharacterized protein	35	7	217	24.1	5.69	217
+	1.91852	0.0120636	-2.28372	A0A0R0J9Q5	Uncharacterized protein	10	3	423	49.4	6.74	423
+	1.98506	0.01035	-2.29487	I1MBL6	eIF2B_5 domain-containing protein	18	3	268	30.3	6.8	268
+	2.58289	0.0026128	-2.30053	K7MY09	Uncharacterized protein	10	4	479	51.2	5.1	479
+	1.94201	0.0114286	-2.30709	I1LA47	Eukaryotic translation initiation factor 3 subunit E (eIF3e) (Eukaryotic translation initiation factor 3 subunit 6)	57	18	437	51.2	5.64	437
+	1.60758	0.0246844	-2.30768	I1MIA8	Uncharacterized protein	50	7	137	15.2	4.64	137
+	1.6292	0.0234855	-2.31042	I1M5C1	LEA_2 domain-containing protein	19	2	254	27.8	10.23	254
+	3.69062	0.00020388	-2.31248	A0A0R0HW97	Dihydrolipoamide acetyltransferase component of pyruvate dehydrogenase complex (EC 2.3.1.-)	23	6	546	58.6	5.5	546
+	2.11108	0.00774319	-2.31859	K7MWT5	Oxidored_FMN domain-containing protein	17	5	365	40.5	7.84	365
+	1.5452	0.0284967	-2.32072	A0A368UHG2	NAD(P)-bd_dom domain-containing protein	65	14	342	38.7	7.9	342
+	2.37202	0.00424597	-2.32289	C6T389	PMSR domain-containing protein	18	3	194	21.6	5.17	194
+	1.68812	0.020506	-2.33204	I1L3N6	LigB domain-containing protein	27	3	303	33.8	7.01	303
+	2.85471	0.00139732	-2.33316	I1K0K7	Uncharacterized protein	14	7	567	63.4	6.11	567
+	1.34716	0.0449612	-2.33906	A0A0R4J3S4	14_3_3 domain-containing protein	43	9	259	29.2	4.96	259
+	5.42971	3.71785e-06	-2.34407	I1MKT8	Glycosyltransferase (EC 2.4.1.-)	12	3	493	54.4	6.84	493
+	1.50559	0.0312182	-2.34764	I1KDE5	SRP54 domain-containing protein	6	2	623	68.6	7.77	623
+	1.84904	0.0141567	-2.34943	E2FKH7	Sieve element occlusion f	30	14	698	80	6.83	698
+	2.52394	0.00299269	-2.35282	I1J630	Probable 6-phosphogluconolactonase	13	2	261	28.5	5.19	261
+	5.86252	1.37239e-06	-2.36289	A0A0R0JW92	Uncharacterized protein	55	28	932	103.7	4.83	932
+	2.1385	0.00726947	-2.36824	I1MNX7	Aminotran_1_2 domain-containing protein	30	4	342	38	5.17	342
+	2.19498	0.00638293	-2.37029	K7MQS3	Peptidase A1 domain-containing protein	18	4	490	52	8.12	490
+	6.88946	1.28985e-07	-2.39524	C6EVF9	Elongation factor 1-alpha	43	13	447	49.4	8.92	447
+	2.70228	0.00198482	-2.39821	I1LN02	Aminotran_1_2 domain-containing protein	22	6	474	51.3	6.68	474
+	1.50219	0.0314635	-2.40641	I1J8S7	Uncharacterized protein	48	7	270	29.3	6.73	270
+	1.887	0.0129719	-2.40678	A0A0R4J4H5	UBIQUITIN_CONJUGAT_2 domain-containing protein	26	2	148	16.5	7.81	148
+	3.6806	0.000208642	-2.40912	I1JIR8	Uncharacterized protein	10	4	496	54	5.35	496
+	1.85126	0.0140846	-2.41183	K7L123	UMP-CMP kinase (EC 2.7.4.14) (Deoxycytidylate kinase) (CK) (dCMP kinase) (Uridine monophosphate/cytidine monophosphate kinase) (UMP/CMP kinase) (UMP/CMPK)	43	7	207	22.9	5.55	207
+	3.07989	0.000831981	-2.4146	I7AI86	Ferritin (EC 1.16.3.1)	32	7	249	27.8	5.96	249
+	2.08322	0.00825621	-2.41794	K7KQN4	AIG1-type G domain-containing protein	4	3	1240	133.3	4.61	1240
+	2.21413	0.00610754	-2.42307	I1JQN7	Pectinesterase (EC 3.1.1.11)	12	3	562	61.7	6.25	562
+	1.33512	0.0462254	-2.42704	I1NA96	Phenylalanine ammonia-lyase (EC 4.3.1.24)	28	11	712	77.7	6.49	712
+	1.79097	0.0161821	-2.43115	C6T504	Aldedh domain-containing protein	68	6	93	10.3	8.5	93
+	2.40074	0.00397425	-2.4323	I1JDD2	Uncharacterized protein	23	5	439	48.8	7.21	439
+	3.10453	0.00078608	-2.43488	I1LFF0	Uncharacterized protein	7	3	682	76.9	5.03	682
+	3.02901	0.000935387	-2.43568	A0A0R0G8R3	Uncharacterized protein	9	7	1802	198.6	6.67	1802
+	2.96581	0.0010819	-2.44109	I1LZ19	Importin subunit alpha	8	2	517	55.8	5.52	517
+	2.68265	0.00207658	-2.44687	I1MGL7	Uncharacterized protein	4	3	1501	167.5	8.12	1501
+	2.91881	0.00120557	-2.461	I1JP06	Uncharacterized protein	12	4	529	56.4	5.26	529
+	3.08239	0.000827191	-2.48109	I1J5M6	Uncharacterized protein	13	2	330	36.9	9.44	330
+	2.81607	0.00152733	-2.48209	I1N6V9	Uncharacterized protein	45	7	211	23.5	7.83	211
+	3.98184	0.000104271	-2.49965	I1KW78	Uncharacterized protein	19	7	533	60.8	9.16	533
+	2.64226	0.00227897	-2.5041	C6TE76	Abhydrolase_2 domain-containing protein	25	3	253	27.3	6.92	253
+	2.88835	0.00129316	-2.51874	I1MBD1	Clathrin heavy chain	32	39	1703	192.7	5.36	1703
+	2.06198	0.00867006	-2.51882	I1K8C9	Glycine cleavage system P protein (EC 1.4.4.2)	29	14	1023	111	7.36	1023
+	1.62498	0.0237147	-2.52199	I1KIU7	CASP_C domain-containing protein	3	2	690	79.5	5.34	690
+	3.05821	0.000874564	-2.52581	C6TCX5	Peptidase_M24 domain-containing protein	45	11	394	43.5	6.7	394
+	2.01433	0.00967544	-2.52711	Q2V732	VHS and GAT domain protein	9	3	672	72.9	5.68	672
+	6.14445	7.17059e-07	-2.53639	I1N520	Chalcone reductase	78	19	315	35.1	6.55	315
+	3.49389	0.000320706	-2.538	I1NGL3	Uncharacterized protein	32	9	466	52.2	7.3	466
+	2.2599	0.00549662	-2.54359	A0A0R0EM40	Uncharacterized protein	12	4	502	57.1	8.63	502
+	3.30636	0.000493903	-2.55555	C6TNL4	Uncharacterized protein	13	2	345	37.3	8.1	345
+	2.1132	0.00770555	-2.55781	I1KTG8	Uncharacterized protein	25	11	668	75.3	6.98	668
+	1.97339	0.0106319	-2.55975	A0A0R0FND6	Elongation factor G, chloroplastic (cEF-G)	10	4	787	86.8	5.77	787
+	2.57358	0.00266942	-2.60874	Q8S5C2	4-coumarate:CoA ligase isoenzyme 3 (EC 6.2.1.12)	9	4	570	61.8	6.15	570
+	2.89212	0.00128198	-2.6124	K7LXH3	Uncharacterized protein	6	3	1091	118.3	8.59	1091
+	3.31822	0.000480601	-2.61702	K7KB27	Uncharacterized protein	8	6	1365	150.1	6.52	1365
+	2.75891	0.00174215	-2.62014	I1JRY0	Tubulin gamma chain	23	4	474	53.2	5.82	474
+	2.14422	0.00717426	-2.63086	I1K9R6	NADPH--cytochrome P450 reductase (CPR) (P450R) (EC 1.6.2.4)	20	7	691	76.7	5.35	691
+	1.67397	0.0211852	-2.63099	I1JCB1	Iso_dh domain-containing protein	38	9	364	39.5	7.74	364
+	4.00977	9.77756e-05	-2.63455	K7M828	UBA_e1_C domain-containing protein	36	24	1094	120.9	5.43	1094
+	2.76164	0.00173126	-2.63944	I1JUE0	Cellulose synthase (EC 2.4.1.12)	5	2	1084	122	6.76	1084
+	2.06229	0.00866381	-2.6468	I1KL32	Semialdhyde_dh domain-containing protein	22	6	391	42.8	8.07	391
+	2.06217	0.00866631	-2.65363	I1J8D7	Phosphoserine aminotransferase (EC 2.6.1.52)	36	11	413	45.5	8.24	413
+	3.7389	0.00018243	-2.65457	I1LEX5	Uncharacterized protein	27	6	408	42.9	4.84	408
+	1.74526	0.0179778	-2.65503	I1L685	Uncharacterized protein	17	4	422	49.6	6.19	422
+	2.95002	0.00112197	-2.6735	I1J8U6	AAA domain-containing protein	8	4	626	70.3	8.1	626
+	2.83467	0.00146329	-2.68139	I1JNN8	Dirigent protein	27	3	186	20.5	5.27	186
+	4.70935	1.95277e-05	-2.68383	K7LC03	Glucose-6-phosphate 1-epimerase (EC 5.1.3.15)	27	7	321	36.1	6.09	321
+	2.63125	0.0023375	-2.68611	A0A0R4J3H1	Uncharacterized protein	38	7	263	30.4	4.32	263
+	2.29985	0.00501355	-2.69718	I1NAM9	Uncharacterized protein	15	4	478	50.2	7.31	478
+	2.03795	0.00916331	-2.69741	A0A0R0IPJ5	M20_dimer domain-containing protein	17	5	466	51.3	6.57	466
+	4.18622	6.51294e-05	-2.71007	I1LFF1	Chalcone-flavonone isomerase family protein	59	9	226	25	5.24	226
+	1.82233	0.0150548	-2.73823	C6TDZ7	Uncharacterized protein	10	2	366	40.2	6.19	366
+	2.00331	0.00992417	-2.74916	A0A0R0FWT8	Peptidylprolyl isomerase (EC 5.2.1.8)	27	2	140	15.3	8.46	140
+	2.02526	0.00943503	-2.76524	I1LBI3	Cysteine synthase (EC 2.5.1.47)	39	7	324	34.5	5.45	324
+	2.39403	0.00403614	-2.77081	A0A0R0EVI7	Glutamine amidotransferase type-2 domain-containing protein	12	13	2066	227.8	6.51	2066
+	2.97025	0.00107091	-2.7847	I1KXJ7	AD domain-containing protein	41	3	186	20.5	5.68	186
+	2.24781	0.00565189	-2.78924	I1M136	DUF3700 domain-containing protein	33	5	236	25.4	6.11	236
+	2.42396	0.00376742	-2.80524	I1LGX8	Uncharacterized protein	15	2	250	27.5	4.93	250
+	1.66097	0.0218287	-2.8216	I1LSY9	Usp domain-containing protein	34	6	256	27.6	6.19	256
+	1.32378	0.047448	-2.82594	I1JYL3	Probable 6-phosphogluconolactonase	50	9	308	33.9	7.55	308
+	3.27799	0.00052724	-2.82716	I1JKL2	PPC domain-containing protein	12	2	346	35.7	8.91	346
+	3.93661	0.000115714	-2.83645	C6TCC7	DUF89 domain-containing protein	14	2	364	40.7	5.02	364
+	1.36812	0.0428433	-2.84665	A0A0R0F3J1	Pectate_lyase_3 domain-containing protein	12	3	484	53.2	6.84	484
+	2.35213	0.00444497	-2.84901	A0A0R0HSV1	KH type-2 domain-containing protein	69	19	239	26.6	9.64	239
+	4.22906	5.90115e-05	-2.85155	I1M5F7	Uncharacterized protein	18	6	491	52.9	6.28	491
+	1.41617	0.0383555	-2.8684	Q84P43	Protein kinase Pti1	26	5	366	40.4	7.99	366
+	2.65428	0.00221675	-2.8946	I1L9G9	Uncharacterized protein	54	6	139	15.8	10.23	139
+	2.74251	0.00180921	-2.90092	I1KYK9	Uncharacterized protein	8	3	560	64.4	7.71	560
+	1.48016	0.0331006	-2.92311	I1N6P9	Uncharacterized protein	20	3	395	42.6	6.68	395
+	4.56021	2.75289e-05	-2.93003	I1M712	Oxygen-evolving enhancer protein 2	9	2	264	28.6	7.87	264
+	1.95231	0.0111606	-2.93263	C6TAN6	Uncharacterized protein	27	5	374	41.6	7.4	374
+	2.81771	0.00152155	-2.93924	C6T3U6	Ribosomal protein L19	26	4	212	24.8	11.44	212
+	1.96432	0.0108564	-2.94671	O81273	Biotin carboxylase (EC 6.3.4.14) (EC 6.4.1.2)	50	18	539	58.8	7.5	539
+	2.46738	0.00340893	-2.95805	I1J831	Uncharacterized protein	25	7	428	48.8	7.47	428
+	1.36055	0.0435966	-2.96107	I1L6V3	Epimerase domain-containing protein	53	12	327	35.9	5.59	327
+	3.31503	0.000484135	-2.96378	C6TH05	Uncharacterized protein	30	7	400	41.9	4.79	400
+	1.61866	0.0240623	-2.96387	A0A0R0HT24	Uncharacterized protein	23	4	199	22.5	5.99	199
+	2.83494	0.00146237	-2.96658	I1LKW2	C2H2-type domain-containing protein	30	5	289	30.8	4.96	289
+	3.35348	0.000443123	-2.97406	I1LG73	Uncharacterized protein	17	7	610	68.3	7.58	610
+	2.85245	0.00140459	-2.99292	I1LP66	Uncharacterized protein	7	4	850	96.7	4.82	850
+	3.34457	0.000452303	-3.0161	I1MCK2	Aminotran_1_2 domain-containing protein	27	6	395	43.6	5.77	395
+	2.75727	0.00174874	-3.02066	K7KTV7	Peptidase_S9 domain-containing protein	9	2	337	37.9	9.25	337
+	1.9385	0.0115213	-3.02478	I1LPC3	Uncharacterized protein	23	17	1182	134.7	6.58	1182
+	3.11164	0.000773327	-3.04526	I1JZT5	Plasma membrane ATPase (EC 7.1.2.1)	19	12	955	105	6.73	955
+	2.8489	0.00141612	-3.04608	C6SZE7	Uncharacterized protein	26	2	121	11.8	9.63	121
+	2.02715	0.00939402	-3.05957	I1JA26	3-hydroxy-3-methylglutaryl coenzyme A synthase (HMG-CoA synthase) (EC 2.3.3.10)	31	9	471	52.2	6.65	471
+	7.53537	2.91494e-08	-3.07492	A0A0R0F139	PKS_ER domain-containing protein	75	19	361	39.3	7.28	361
+	1.51171	0.0307813	-3.10953	I1JQF4	Uncharacterized protein	29	7	413	46.5	5.31	413
+	2.12339	0.00752683	-3.1136	C6T211	zf-Tim10_DDP domain-containing protein	78	4	86	9.3	7.8	86
+	2.44089	0.00362338	-3.11539	I1NE42	Uncharacterized protein	15	2	235	26.7	5.38	235
+	3.42357	0.000377078	-3.13017	Q42803	Aspartate aminotransferase (EC 2.6.1.1)	11	3	427	47.6	8.54	427
+	2.37812	0.00418682	-3.14165	A0A0R0ETB2	Cog4 domain-containing protein	17	6	744	83.2	5	744
+	4.86022	1.37968e-05	-3.15772	I1ML09	TOG domain-containing protein	12	7	1114	123.4	5.01	1114
+	3.82221	0.000150588	-3.16019	I1L776	Uncharacterized protein	56	10	357	39.9	5.29	357
+	2.20177	0.00628388	-3.16884	I1MM44	Glyceraldehyde-3-phosphate dehydrogenase (EC 1.2.1.-)	46	13	418	44.8	8.65	418
+	1.60558	0.0247984	-3.17214	K7MJX0	Uncharacterized protein	33	3	153	17.4	5.17	153
+	3.31715	0.000481781	-3.2255	I1KQH1	Tr-type G domain-containing protein	24	9	504	56.3	5.26	504
+	2.48255	0.00329191	-3.24691	I1JX17	Uncharacterized protein	7	3	612	69.5	8.15	612
+	2.30505	0.00495393	-3.27026	I1KXT6	Uncharacterized protein	17	7	534	60.3	8.06	534
+	2.52157	0.00300906	-3.27878	C6T1N0	SCP domain-containing protein	64	4	174	18.8	4.7	174
+	2.36647	0.00430061	-3.29311	I1J9Y8	Uncharacterized protein	14	2	287	31.7	5.3	287
+	1.94505	0.0113489	-3.29386	I1JG95	HP domain-containing protein	24	13	930	102.6	5.92	930
+	2.65138	0.00223163	-3.29666	K7MNG0	AAA domain-containing protein	11	5	714	77.3	8.75	714
+	3.35655	0.000439993	-3.29803	I1JB31	W2 domain-containing protein	19	6	442	48.5	6.42	442
+	3.5509	0.000281256	-3.2991	I1LN65	NTF2 domain-containing protein	46	3	123	13.7	6.35	123
+	1.81172	0.0154268	-3.29987	K7LP97	RRM domain-containing protein	32	4	170	16.9	8.12	170
+	2.9655	0.00108267	-3.32421	A0A0R4J3Q3	ABC transporter domain-containing protein	29	3	260	28.3	5.9	260
+	3.2682	0.000539259	-3.33186	I1M3W1	Ribosomal_S7 domain-containing protein	49	8	204	22.6	9.48	204
+	3.52917	0.000295684	-3.34107	A0A2Z5WQ86	Chalcone reductase	72	19	315	35.6	6.19	315
+	1.95385	0.0111211	-3.36086	C6SX36	PMEI domain-containing protein	18	2	193	21.2	7.96	193
+	5.15456	7.00547e-06	-3.37192	K9LH71	Isoflavone synthase 2	58	22	521	58.8	9.01	521
+	1.61672	0.02417	-3.39602	I1KUM4	Importin N-terminal domain-containing protein	7	5	1048	115.8	5.03	1048
+	4.42934	3.72101e-05	-3.39819	I1LJ18	HECT domain-containing protein	2	3	1872	201.8	6.34	1872
+	1.67814	0.0209826	-3.41207	Q94C02	Myo-inositol-1-phosphate synthase (EC 5.5.1.4) (Myo-inositol-3-phosphate synthase) (Putative myo-inositol-1-phosphate synthase)	62	17	510	56.4	5.47	510
+	2.5269	0.00297232	-3.45536	I1KM25	Polyadenylate-binding protein (PABP)	35	13	651	70.9	7.75	651
+	2.52411	0.00299152	-3.46675	A0A0R0ESU5	Uncharacterized protein	15	3	459	48.9	5.29	459
+	2.72739	0.00187332	-3.4761	I1MJH5	Uncharacterized protein	25	7	423	46.7	5.59	423
+	1.49452	0.0320242	-3.51387	A0A0R0IXC2	Uncharacterized protein	11	3	513	58.2	8.47	513
+	3.79973	0.000158589	-3.51837	C6TFV2	N-acetyltransferase domain-containing protein	28	3	195	22.5	7.69	195
+	2.69137	0.00203532	-3.52528	I1LZ94	Phenylalanine ammonia-lyase (EC 4.3.1.24)	46	19	716	78.1	6.1	716
+	1.92411	0.0119093	-3.57593	I1JK63	Peroxidase (EC 1.11.1.7)	18	5	314	34.6	8.65	314
+	1.79928	0.0158752	-3.58036	A0A0R0JMI0	Glutamine amidotransferase type-2 domain-containing protein	14	19	2185	239.4	6.57	2185
+	4.59599	2.53516e-05	-3.58654	I1L555	Uncharacterized protein	19	6	597	68.4	8.18	597
+	2.51118	0.00308192	-3.61237	I1KYC6	Peptidase A1 domain-containing protein	15	3	482	51.9	7.84	482
+	3.29418	0.000507944	-3.61347	Q6X0M9	Chalcone synthase (EC 2.3.1.74) (Chalcone synthase CHS3)	33	8	388	42.5	6.46	388
+	3.78424	0.000164348	-3.61767	C6T4I7	Ribosomal protein L19	26	4	212	24.6	11.44	212
+	4.03834	9.15493e-05	-3.66527	I1LDY8	Uncharacterized protein	35	10	465	52.1	7.8	465
+	4.3199	4.78745e-05	-3.6977	I1KZB1	Uncharacterized protein	16	4	221	24.7	8.88	221
+	1.61696	0.0241571	-3.73971	I1JYG7	NAC-A/B domain-containing protein	48	6	223	24.2	4.45	223
+	1.776	0.0167493	-3.75444	I1KNS9	EF1Bgamma class glutathione S-transferase	34	9	420	47.7	6.16	420
+	2.88723	0.00129649	-3.7587	C6T0S7	Uncharacterized protein	28	2	69	8	9.88	69
+	2.03678	0.00918791	-3.80826	I1KBT7	Uncharacterized protein	10	2	497	56	5.35	497
+	4.84958	1.41391e-05	-3.86508	A0A0R0FVX1	Uncharacterized protein	19	6	515	58.6	7.37	515
+	5.42161	3.78779e-06	-3.88684	K7LCZ8	Cellulose synthase (EC 2.4.1.12)	7	4	1074	120.1	7.39	1074
+	5.19837	6.33325e-06	-3.90434	C6TEH5	Lipase_GDSL domain-containing protein	17	3	369	40.6	6.67	369
+	3.87056	0.000134721	-3.90484	I1LFL2	Importin N-terminal domain-containing protein	10	6	1026	117.8	4.91	1026
+	5.30577	4.94568e-06	-3.90981	I1MM02	Uncharacterized protein	6	3	778	86.4	9.23	778
+	5.6513	2.23201e-06	-3.92402	A0A0R0IEJ6	Uncharacterized protein	41	8	369	41	6.42	369
+	1.85816	0.0138625	-4.10088	A0A0R0J4W7	Uncharacterized protein	56	16	426	48.1	5.74	426
+	2.25047	0.00561728	-4.12018	I1MC68	Uncharacterized protein	11	2	367	40.2	7.23	367
+	1.91668	0.012115	-4.22462	Q2LAL0	Cytochrome P450 monooxygenase CYP81E11	32	10	503	57.9	8.91	503
+	2.47426	0.00335533	-4.33242	C6T064	40S ribosomal protein S12	82	9	141	14.9	5.77	141
+	3.53802	0.000289718	-4.43313	I1MNK0	Uncharacterized protein	29	5	331	35	7.06	331
+	4.94802	1.12715e-05	-4.60647	A0A0R0I6S7	Uncharacterized protein	14	4	461	52.9	7.66	461
+	2.71526	0.00192636	-4.67928	I1N5R6	PKS_ER domain-containing protein	27	5	320	34.3	5.74	320
+	3.57958	0.000263282	-5.18783	I1L905	Phenylalanine ammonia-lyase (EC 4.3.1.24)	48	20	717	78.1	6.19	717
+	3.16914	0.000677429	-5.51475	I1MR83	DUF3700 domain-containing protein	53	8	236	25.5	5.6	236
+	2.66305	0.00217245	-5.74138	I1L571	60S ribosomal protein L13	36	7	207	23.8	11.02	207
+	2.93719	0.00115562	-6.08443	I1LKW4	Uncharacterized protein	14	6	542	62.4	9.11	542

## Sheet: Table S3
Table S3. List of significantly changed proteins in soybean roots in gravity under salt stress compared with nontreatment
Significant	#NAME?	p-value	Difference	Accession	Protein names	Gene names	Gene ontology (biological process)	Gene ontology (cellular component)	Gene ontology (molecular function)	Gene ontology (GO)	Gene ontology IDs	Coverage in Percent	Number of Peptides	Number of AAs	MW in kDa	calc pI
+	4.79664	1.59719e-05	3.60272	A0A368UIC9	Uncharacterized protein	GLYMA_03G028000			metal ion binding [GO:0046872]	metal ion binding [GO:0046872]	GO:0046872	12	4	350	38.7	6.47
+	4.66727	2.15145e-05	3.296	I1L0V3	Bet_v_1 domain-containing protein	GLYMA_09G040400	abscisic acid-activated signaling pathway [GO:0009738];defense response [GO:0006952];regulation of protein serine/threonine phosphatase activity [GO:0080163];response to biotic stimulus [GO:0009607]	cytoplasm [GO:0005737];nucleus [GO:0005634]	abscisic acid binding [GO:0010427];protein phosphatase inhibitor activity [GO:0004864];signaling receptor activity [GO:0038023]	abscisic acid binding [GO:0010427];abscisic acid-activated signaling pathway [GO:0009738];cytoplasm [GO:0005737];defense response [GO:0006952];nucleus [GO:0005634];protein phosphatase inhibitor activity [GO:0004864];regulation of protein serine/threonine phosphatase activity [GO:0080163];response to biotic stimulus [GO:0009607];signaling receptor activity [GO:0038023]	GO:0004864;GO:0005634;GO:0005737;GO:0006952;GO:0009607;GO:0009738;GO:0010427;GO:0038023;GO:0080163	46	5	158	16.9	4.98
+	4.22434	5.96565e-05	2.88413	A0A0R0HVK7	Uncharacterized protein (Fragment)	GLYMA_10G189900		integral component of membrane [GO:0016021]		integral component of membrane [GO:0016021]	GO:0016021	24	4	197	22.2	6.52
+	3.9362	0.000115824	2.66216	I1L860	Uncharacterized protein	GLYMA_10G028300			nutrient reservoir activity [GO:0045735]	nutrient reservoir activity [GO:0045735]	GO:0045735	14	4	504	58	6.49
+	2.95466	0.00111004	2.61859	I1MI18	Glyco_18 domain-containing protein	100777663 GLYMA_15G206800	carbohydrate metabolic process [GO:0005975];chitin catabolic process [GO:0006032]	extracellular region [GO:0005576]	chitin binding [GO:0008061];chitinase activity [GO:0004568]	carbohydrate metabolic process [GO:0005975];chitin binding [GO:0008061];chitin catabolic process [GO:0006032];chitinase activity [GO:0004568];extracellular region [GO:0005576]	GO:0004568;GO:0005576;GO:0005975;GO:0006032;GO:0008061	32	6	365	40.1	8.87
+	3.28146	0.000523041	2.51465	Q9ARI1	Lipoxygenase (EC 1.13.11.-) (Fragment)		oxylipin biosynthetic process [GO:0031408]		metal ion binding [GO:0046872];oxidoreductase activity, acting on single donors with incorporation of molecular oxygen, incorporation of two atoms of oxygen [GO:0016702]	metal ion binding [GO:0046872];oxidoreductase activity, acting on single donors with incorporation of molecular oxygen, incorporation of two atoms of oxygen [GO:0016702];oxylipin biosynthetic process [GO:0031408]	GO:0016702;GO:0031408;GO:0046872	14	4	356	40.5	6.24
+	1.38854	0.0408752	2.40174	I1LAZ4	Uncharacterized protein	100776327 GLYMA_10G143500	lipid metabolic process [GO:0006629]		aspartic-type endopeptidase activity [GO:0004190]	aspartic-type endopeptidase activity [GO:0004190];lipid metabolic process [GO:0006629]	GO:0004190;GO:0006629	37	11	508	56	6.77
+	4.01707	9.61449e-05	2.29915	P01064	Bowman-Birk type proteinase inhibitor D-II (IV)			extracellular region [GO:0005576]	serine-type endopeptidase inhibitor activity [GO:0004867]	extracellular region [GO:0005576];serine-type endopeptidase inhibitor activity [GO:0004867]	GO:0004867;GO:0005576	30	2	83	9.5	5.14
+	2.97358	0.00106273	2.27886	Q5K6Q4	Mitogen-activated protein kinase (EC 2.7.11.24)	MAPK1	camalexin biosynthetic process [GO:0010120];defense response to bacterium [GO:0042742];defense response to fungus [GO:0050832];inflorescence development [GO:0010229];plant ovule development [GO:0048481];pollen development [GO:0009555];pollen tube guidance [GO:0010183];positive regulation of response to salt stress [GO:1901002];priming of cellular response to stress [GO:0080136];response to chitin…	cell cortex [GO:0005938];nucleus [GO:0005634]	ATP binding [GO:0005524];MAP kinase activity [GO:0004707]	ATP binding [GO:0005524];camalexin biosynthetic process [GO:0010120];cell cortex [GO:0005938];defense response to bacterium [GO:0042742];defense response to fungus [GO:0050832];inflorescence development [GO:0010229];MAP kinase activity [GO:0004707];nucleus [GO:0005634];plant ovule development [GO:0048481];pollen development [GO:0009555];pollen tube guidance [GO:0010183];positive regulation of res…	GO:0004707;GO:0005524;GO:0005634;GO:0005938;GO:0006970;GO:0006979;GO:0009414;GO:0009555;GO:0009611;GO:0010120;GO:0010183;GO:0010200;GO:0010224;GO:0010229;GO:0042742;GO:0048481;GO:0050826;GO:0050832;GO:0080136;GO:1901002;GO:1902065	6	2	371	42.6	5.96
+	3.32852	0.00046933	2.27797	C6T3L5	Bet_v_1 domain-containing protein	100527201 GLYMA_15G145600	abscisic acid-activated signaling pathway [GO:0009738];defense response [GO:0006952];regulation of protein serine/threonine phosphatase activity [GO:0080163];response to biotic stimulus [GO:0009607]	cytoplasm [GO:0005737];nucleus [GO:0005634]	abscisic acid binding [GO:0010427];protein phosphatase inhibitor activity [GO:0004864];signaling receptor activity [GO:0038023]	abscisic acid binding [GO:0010427];abscisic acid-activated signaling pathway [GO:0009738];cytoplasm [GO:0005737];defense response [GO:0006952];nucleus [GO:0005634];protein phosphatase inhibitor activity [GO:0004864];regulation of protein serine/threonine phosphatase activity [GO:0080163];response to biotic stimulus [GO:0009607];signaling receptor activity [GO:0038023]	GO:0004864;GO:0005634;GO:0005737;GO:0006952;GO:0009607;GO:0009738;GO:0010427;GO:0038023;GO:0080163	46	5	158	16.9	4.98
+	2.25248	0.00559138	2.2461	I1KA98	Uncharacterized protein	GLYMA_06G113200		chloroplast thylakoid membrane [GO:0009535]		chloroplast thylakoid membrane [GO:0009535]	GO:0009535	12	2	273	29	6.86
+	2.44715	0.0035715	2.22474	C6T1N0	SCP domain-containing protein	547547 GLYMA_13G251600 GLYMA_13G251700 GLYMA_13G252000 GLYMA_13G252300 GLYMA_13G252400		extracellular space [GO:0005615]		extracellular space [GO:0005615]	GO:0005615	64	4	174	18.8	4.7
+	5.02241	9.49699e-06	2.22079	I1M395	Knot1 domain-containing protein	GLYMA_13G278000	defense response [GO:0006952]			defense response [GO:0006952]	GO:0006952	33	2	73	8.3	7.84
+	2.9086	0.00123424	2.21639	A0A0R0FV32	Succinate dehydrogenase [ubiquinone] iron-sulfur subunit, mitochondrial (EC 1.3.5.1) (Fragment)	GLYMA_16G066200	tricarboxylic acid cycle [GO:0006099]	mitochondrial inner membrane [GO:0005743]	2 iron, 2 sulfur cluster binding [GO:0051537];3 iron, 4 sulfur cluster binding [GO:0051538];4 iron, 4 sulfur cluster binding [GO:0051539];electron transfer activity [GO:0009055];metal ion binding [GO:0046872];succinate dehydrogenase (ubiquinone) activity [GO:0008177]	2 iron, 2 sulfur cluster binding [GO:0051537];3 iron, 4 sulfur cluster binding [GO:0051538];4 iron, 4 sulfur cluster binding [GO:0051539];electron transfer activity [GO:0009055];metal ion binding [GO:0046872];mitochondrial inner membrane [GO:0005743];succinate dehydrogenase (ubiquinone) activity [GO:0008177];tricarboxylic acid cycle [GO:0006099]	GO:0005743;GO:0006099;GO:0008177;GO:0009055;GO:0046872;GO:0051537;GO:0051538;GO:0051539	26	5	234	26.5	8.24
+	1.46606	0.0341931	2.12414	I1JY99	Peroxidase (EC 1.11.1.7)	100803637 GLYMA_04G220600	hydrogen peroxide catabolic process [GO:0042744];response to oxidative stress [GO:0006979]	extracellular region [GO:0005576]	heme binding [GO:0020037];metal ion binding [GO:0046872];peroxidase activity [GO:0004601]	extracellular region [GO:0005576];heme binding [GO:0020037];hydrogen peroxide catabolic process [GO:0042744];metal ion binding [GO:0046872];peroxidase activity [GO:0004601];response to oxidative stress [GO:0006979]	GO:0004601;GO:0005576;GO:0006979;GO:0020037;GO:0042744;GO:0046872	20	4	320	34.5	8.85
+	3.86975	0.000134974	2.08587	I1LIL5	Uncharacterized protein	GLYMA_11G095100	carbohydrate metabolic process [GO:0005975]	anchored component of plasma membrane [GO:0046658]	hydrolase activity, hydrolyzing O-glycosyl compounds [GO:0004553]	anchored component of plasma membrane [GO:0046658];carbohydrate metabolic process [GO:0005975];hydrolase activity, hydrolyzing O-glycosyl compounds [GO:0004553]	GO:0004553;GO:0005975;GO:0046658	50	8	340	36.7	8.66
+	4.99546	1.01051e-05	2.01034	P01071	Trypsin inhibitor B (Kunitz-type trypsin inhibitor B)				serine-type endopeptidase inhibitor activity [GO:0004867]	serine-type endopeptidase inhibitor activity [GO:0004867]	GO:0004867	86	15	181	20	4.82
+	1.31061	0.0489096	1.98851	I1MV70	Uncharacterized protein	100778424 GLYMA_17G147400		extracellular region [GO:0005576]		extracellular region [GO:0005576]	GO:0005576	33	5	248	27.4	8.95
+	1.44202	0.0361392	1.88804	K7MZI8	Pectinesterase (EC 3.1.1.11)	100813592 GLYMA_19G212600	cell wall modification [GO:0042545];pectin catabolic process [GO:0045490]		aspartyl esterase activity [GO:0045330];pectinesterase activity [GO:0030599];pectinesterase inhibitor activity [GO:0046910]	aspartyl esterase activity [GO:0045330];cell wall modification [GO:0042545];pectin catabolic process [GO:0045490];pectinesterase activity [GO:0030599];pectinesterase inhibitor activity [GO:0046910]	GO:0030599;GO:0042545;GO:0045330;GO:0045490;GO:0046910	9	3	615	67.9	8.4
+	2.60859	0.00246269	1.88011	I1JBN4	Uncharacterized protein	GLYMA_02G019600			heme binding [GO:0020037]	heme binding [GO:0020037]	GO:0020037	24	3	234	26	7.77
+	3.72417	0.000188725	1.80147	I1M7I0	Fe2OG dioxygenase domain-containing protein	100780155 GLYMA_14G049200			dioxygenase activity [GO:0051213];metal ion binding [GO:0046872]	dioxygenase activity [GO:0051213];metal ion binding [GO:0046872]	GO:0046872;GO:0051213	8	2	307	35	5.59
+	1.8196	0.0151494	1.74818	I1MQL3	Uncharacterized protein	GLYMA_16G217300	gene silencing by RNA [GO:0031047]		nucleic acid binding [GO:0003676]	gene silencing by RNA [GO:0031047];nucleic acid binding [GO:0003676]	GO:0003676;GO:0031047	9	7	1053	116.4	9.31
+	1.55827	0.0276521	1.73769	Q9FQE5	Glutathione S-transferase GST 13 (EC 2.5.1.18) (Tau class glutathione S-transferase)	GSTU12 547582 GLYMA_04G107500	glutathione metabolic process [GO:0006749]	cytoplasm [GO:0005737]	glutathione transferase activity [GO:0004364]	cytoplasm [GO:0005737];glutathione metabolic process [GO:0006749];glutathione transferase activity [GO:0004364]	GO:0004364;GO:0005737;GO:0006749	40	7	220	25.2	5.71
+	1.65686	0.0220362	1.71644	C6TLQ8	Lipase_GDSL domain-containing protein				hydrolase activity, acting on ester bonds [GO:0016788]	hydrolase activity, acting on ester bonds [GO:0016788]	GO:0016788	9	2	369	40.9	6.65
+	5.04785	8.9567e-06	1.71215	Q9SDY6	Chitinase class I (EC 3.2.1.14)	Chia1 547572 GLYMA_02G042500	carbohydrate metabolic process [GO:0005975];cell wall macromolecule catabolic process [GO:0016998];chitin catabolic process [GO:0006032];defense response to fungus [GO:0050832]		chitin binding [GO:0008061];chitinase activity [GO:0004568];polysaccharide binding [GO:0030247]	carbohydrate metabolic process [GO:0005975];cell wall macromolecule catabolic process [GO:0016998];chitin binding [GO:0008061];chitin catabolic process [GO:0006032];chitinase activity [GO:0004568];defense response to fungus [GO:0050832];polysaccharide binding [GO:0030247]	GO:0004568;GO:0005975;GO:0006032;GO:0008061;GO:0016998;GO:0030247;GO:0050832	47	8	320	34.3	7.42
+	2.94836	0.00112626	1.66123	I1MTF2	Uncharacterized protein	GLYMA_17G087500			heme binding [GO:0020037]	heme binding [GO:0020037]	GO:0020037	15	2	213	23.6	8.87
+	1.60404	0.0248865	1.6385	I1JAY8	EGF_CA domain-containing protein	100820115 GLYMA_01G242800	Golgi to vacuole transport [GO:0006896];protein targeting to vacuole [GO:0006623];ubiquitin-dependent protein catabolic process [GO:0006511]	endosome [GO:0005768];Golgi transport complex [GO:0017119];integral component of membrane [GO:0016021];membrane [GO:0016020];trans-Golgi network [GO:0005802]	calcium ion binding [GO:0005509];ubiquitin protein ligase activity [GO:0061630]	calcium ion binding [GO:0005509];endosome [GO:0005768];Golgi to vacuole transport [GO:0006896];Golgi transport complex [GO:0017119];integral component of membrane [GO:0016021];membrane [GO:0016020];protein targeting to vacuole [GO:0006623];trans-Golgi network [GO:0005802];ubiquitin protein ligase activity [GO:0061630];ubiquitin-dependent protein catabolic process [GO:0006511]	GO:0005509;GO:0005768;GO:0005802;GO:0006511;GO:0006623;GO:0006896;GO:0016020;GO:0016021;GO:0017119;GO:0061630	24	8	643	71.2	5.77
+	1.74191	0.018117	1.63153	I1JXQ5	Alpha-mannosidase (EC 3.2.1.-)	100798150 GLYMA_04G200900	mannose metabolic process [GO:0006013];protein deglycosylation [GO:0006517]	vacuolar membrane [GO:0005774]	alpha-mannosidase activity [GO:0004559];carbohydrate binding [GO:0030246];metal ion binding [GO:0046872]	alpha-mannosidase activity [GO:0004559];carbohydrate binding [GO:0030246];mannose metabolic process [GO:0006013];metal ion binding [GO:0046872];protein deglycosylation [GO:0006517];vacuolar membrane [GO:0005774]	GO:0004559;GO:0005774;GO:0006013;GO:0006517;GO:0030246;GO:0046872	10	6	1011	114.2	6.7
+	3.70681	0.000196422	1.58934	C6TG30	Uncharacterized protein				acid phosphatase activity [GO:0003993]	acid phosphatase activity [GO:0003993]	GO:0003993	24	4	255	28.8	6.79
+	2.20261	0.00627182	1.53451	I1MJC8	Defective in cullin neddylation protein	100527072 GLYMA_15G262200	positive regulation of ubiquitin-protein transferase activity [GO:0051443];protein neddylation [GO:0045116]	ubiquitin ligase complex [GO:0000151]	cullin family protein binding [GO:0097602];ubiquitin conjugating enzyme binding [GO:0031624];ubiquitin-like protein binding [GO:0032182]	cullin family protein binding [GO:0097602];positive regulation of ubiquitin-protein transferase activity [GO:0051443];protein neddylation [GO:0045116];ubiquitin conjugating enzyme binding [GO:0031624];ubiquitin ligase complex [GO:0000151];ubiquitin-like protein binding [GO:0032182]	GO:0000151;GO:0031624;GO:0032182;GO:0045116;GO:0051443;GO:0097602	11	2	259	30.2	5.53
+	2.45907	0.00347477	1.53384	I1M4I4	Uncharacterized protein	100800307 GLYMA_13G324100						17	2	216	22.6	5.14
+	1.39875	0.0399259	1.49376	E3W9C1	Protein disulfide isomerase S-2 (Protein disulfide isomerase-like protein)	PDIS-2 100037472 Gm pdis-2 GLYMA_19G229000	cell redox homeostasis [GO:0045454]	endoplasmic reticulum [GO:0005783]	isomerase activity [GO:0016853]	cell redox homeostasis [GO:0045454];endoplasmic reticulum [GO:0005783];isomerase activity [GO:0016853]	GO:0005783;GO:0016853;GO:0045454	35	9	362	39.8	6.32
+	2.25366	0.00557621	1.46552	I1K292	Uncharacterized protein	100792725 GLYMA_05G100400	isoprenoid biosynthetic process [GO:0008299]		transferase activity [GO:0016740]	isoprenoid biosynthetic process [GO:0008299];transferase activity [GO:0016740]	GO:0008299;GO:0016740	26	4	322	35.1	5.69
+	4.60296	2.4948e-05	1.45499	A0A0R0IIZ3	Uncharacterized protein	100813194 GLYMA_09G178100	carbohydrate metabolic process [GO:0005975]		beta-glucosidase activity [GO:0008422]	beta-glucosidase activity [GO:0008422];carbohydrate metabolic process [GO:0005975]	GO:0005975;GO:0008422	22	9	506	57.8	9.19
+	4.56693	2.71065e-05	1.4501	Q8RVH5	Basic 7S globulin 2 (SBg7S) (Bg) [Cleaved into: Basic 7S globulin 2 high kDa subunit;Basic 7S globulin 2 low kDa subunit]		protein catabolic process [GO:0030163];proteolysis [GO:0006508]		aspartic-type endopeptidase activity [GO:0004190];nutrient reservoir activity [GO:0045735]	aspartic-type endopeptidase activity [GO:0004190];nutrient reservoir activity [GO:0045735];protein catabolic process [GO:0030163];proteolysis [GO:0006508]	GO:0004190;GO:0006508;GO:0030163;GO:0045735	27	6	433	47.2	8.25
+	3.45875	0.000347739	1.44576	A0A0R0L186	SHSP domain-containing protein	100500307 GLYMA_02G252800	protein complex oligomerization [GO:0051259];protein folding [GO:0006457];response to heat [GO:0009408];response to hydrogen peroxide [GO:0042542];response to reactive oxygen species [GO:0000302];response to salt stress [GO:0009651]		protein self-association [GO:0043621];unfolded protein binding [GO:0051082]	protein complex oligomerization [GO:0051259];protein folding [GO:0006457];protein self-association [GO:0043621];response to heat [GO:0009408];response to hydrogen peroxide [GO:0042542];response to reactive oxygen species [GO:0000302];response to salt stress [GO:0009651];unfolded protein binding [GO:0051082]	GO:0000302;GO:0006457;GO:0009408;GO:0009651;GO:0042542;GO:0043621;GO:0051082;GO:0051259	18	3	153	17.3	7.42
+	1.32996	0.046778	1.43812	I1L136	Uncharacterized protein	100797371 GLYMA_09G048900	indole glucosinolate metabolic process [GO:0042343]	membrane [GO:0016020]	heme binding [GO:0020037];iron ion binding [GO:0005506];oxidoreductase activity, acting on paired donors, with incorporation or reduction of molecular oxygen, NAD(P)H as one donor, and incorporation of one atom of oxygen [GO:0016709]	heme binding [GO:0020037];indole glucosinolate metabolic process [GO:0042343];iron ion binding [GO:0005506];membrane [GO:0016020];oxidoreductase activity, acting on paired donors, with incorporation or reduction of molecular oxygen, NAD(P)H as one donor, and incorporation of one atom of oxygen [GO:0016709]	GO:0005506;GO:0016020;GO:0016709;GO:0020037;GO:0042343	9	4	501	57.5	8.5
+	1.8718	0.0134339	1.42917	I1JT01	Expansin	GLYMA_04G021600	plant-type cell wall organization [GO:0009664]	cell wall [GO:0005618];extracellular region [GO:0005576];membrane [GO:0016020]		cell wall [GO:0005618];extracellular region [GO:0005576];membrane [GO:0016020];plant-type cell wall organization [GO:0009664]	GO:0005576;GO:0005618;GO:0009664;GO:0016020	8	2	248	26.9	8.4
+	4.12581	7.48491e-05	1.36921	A0A0R0KV40	Lipoxygenase (EC 1.13.11.-)	100815550 GLYMA_03G237300	oxylipin biosynthetic process [GO:0031408]		metal ion binding [GO:0046872];oxidoreductase activity, acting on single donors with incorporation of molecular oxygen, incorporation of two atoms of oxygen [GO:0016702]	metal ion binding [GO:0046872];oxidoreductase activity, acting on single donors with incorporation of molecular oxygen, incorporation of two atoms of oxygen [GO:0016702];oxylipin biosynthetic process [GO:0031408]	GO:0016702;GO:0031408;GO:0046872	3	2	818	93.1	6.2
+	4.70953	1.95196e-05	1.36255	C6TFC1	Non-specific lipid-transfer protein	100817318 GLYMA_03G040400	lipid transport [GO:0006869]		lipid binding [GO:0008289]	lipid binding [GO:0008289];lipid transport [GO:0006869]	GO:0006869;GO:0008289	33	3	122	12.4	8.63
+	4.0862	8.19979e-05	1.33047	C6FF63	Leucine-rich repeat protein	100783399 GLYMA_15G209300						12	4	339	37.6	8.47
+	4.61034	2.45282e-05	1.31527	C6T3V8	Uncharacterized protein	100527288 GLYMA_16G212500			endopeptidase inhibitor activity [GO:0004866]	endopeptidase inhibitor activity [GO:0004866]	GO:0004866	45	7	204	22.1	9.33
+	4.32718	4.70781e-05	1.31151	I1LP45	Uncharacterized protein	100500200 GLYMA_12G015100			oxidoreductase activity [GO:0016491];zinc ion binding [GO:0008270]	oxidoreductase activity [GO:0016491];zinc ion binding [GO:0008270]	GO:0008270;GO:0016491	23	5	368	39.3	5.73
+	4.70368	1.97842e-05	1.30745	I1L6Y9	Alpha-galactosidase (EC 3.2.1.22) (Melibiase)	100804290 GLYMA_09G273400	carbohydrate metabolic process [GO:0005975]	plant-type cell wall [GO:0009505]	raffinose alpha-galactosidase activity [GO:0052692]	carbohydrate metabolic process [GO:0005975];plant-type cell wall [GO:0009505];raffinose alpha-galactosidase activity [GO:0052692]	GO:0005975;GO:0009505;GO:0052692	16	5	410	45.6	7.15
+	1.51319	0.0306765	1.30565	I1N0K6	WD_REPEATS_REGION domain-containing protein	100783637 GLYMA_18G092300	COPII-coated vesicle budding [GO:0090114];protein transport [GO:0015031]	COPII vesicle coat [GO:0030127];cytosol [GO:0005829];Golgi membrane [GO:0000139];nuclear pore outer ring [GO:0031080]	structural molecule activity [GO:0005198]	COPII vesicle coat [GO:0030127];COPII-coated vesicle budding [GO:0090114];cytosol [GO:0005829];Golgi membrane [GO:0000139];nuclear pore outer ring [GO:0031080];protein transport [GO:0015031];structural molecule activity [GO:0005198]	GO:0000139;GO:0005198;GO:0005829;GO:0015031;GO:0030127;GO:0031080;GO:0090114	43	6	301	32.6	6.16
+	1.93779	0.0115401	1.30454	I1K7H3	Expansin	100792023 GLYMA_06G021700	plant-type cell wall organization [GO:0009664]	cell wall [GO:0005618];extracellular region [GO:0005576];membrane [GO:0016020]		cell wall [GO:0005618];extracellular region [GO:0005576];membrane [GO:0016020];plant-type cell wall organization [GO:0009664]	GO:0005576;GO:0005618;GO:0009664;GO:0016020	13	2	255	27.4	8.4
+	2.41512	0.00384486	1.29797	A0A0R0G163	Sucrose synthase (EC 2.4.1.13)	100788717 GLYMA_15G151000	sucrose metabolic process [GO:0005985]		sucrose synthase activity [GO:0016157]	sucrose metabolic process [GO:0005985];sucrose synthase activity [GO:0016157]	GO:0005985;GO:0016157	7	6	750	85.5	6.1
+	1.71676	0.0191973	1.26388	A0A0A8WHK7	Expansin	EXP1	plant-type cell wall organization [GO:0009664]	cell wall [GO:0005618];extracellular region [GO:0005576];membrane [GO:0016020]		cell wall [GO:0005618];extracellular region [GO:0005576];membrane [GO:0016020];plant-type cell wall organization [GO:0009664]	GO:0005576;GO:0005618;GO:0009664;GO:0016020	21	3	255	27.5	8.84
+	3.66532	0.000216113	1.26288	I1M5B6	Beta-galactosidase (EC 3.2.1.23)	100783905 GLYMA_13G349600	carbohydrate metabolic process [GO:0005975]	integral component of membrane [GO:0016021];vacuole [GO:0005773]	beta-galactosidase activity [GO:0004565]	beta-galactosidase activity [GO:0004565];carbohydrate metabolic process [GO:0005975];integral component of membrane [GO:0016021];vacuole [GO:0005773]	GO:0004565;GO:0005773;GO:0005975;GO:0016021	14	5	708	80.1	7.8
+	3.76273	0.000172691	1.25558	I1K6M2	Uncharacterized protein	100301882 GLYMA_05G204800	defense response [GO:0006952]	extracellular region [GO:0005576]		defense response [GO:0006952];extracellular region [GO:0005576]	GO:0005576;GO:0006952	50	9	222	23.8	7.87
+	5.09	8.12834e-06	1.24642	P10743	Stem 31 kDa glycoprotein (Vegetative storage protein B)	VSPB VSP27			nutrient reservoir activity [GO:0045735]	nutrient reservoir activity [GO:0045735]	GO:0045735	41	8	254	29.3	7.21
+	2.09679	0.00800225	1.2452	A0A0R0KKD6	Uncharacterized protein	GLYMA_03G163500			nutrient reservoir activity [GO:0045735]	nutrient reservoir activity [GO:0045735]	GO:0045735	20	5	495	55.7	6.23
+	2.28221	0.0052214	1.24258	I1N4B8	Aldose 1-epimerase (EC 5.1.3.3) (Galactose mutarotase)	GLYMA_18G257700	galactose catabolic process via UDP-galactose [GO:0033499];glucose metabolic process [GO:0006006]		aldose 1-epimerase activity [GO:0004034];carbohydrate binding [GO:0030246]	aldose 1-epimerase activity [GO:0004034];carbohydrate binding [GO:0030246];galactose catabolic process via UDP-galactose [GO:0033499];glucose metabolic process [GO:0006006]	GO:0004034;GO:0006006;GO:0030246;GO:0033499	13	4	371	40.7	9.38
+	2.40504	0.00393512	1.24145	I1KEL7	Peroxidase (EC 1.11.1.7)	100803503 GLYMA_06G275900	hydrogen peroxide catabolic process [GO:0042744];response to oxidative stress [GO:0006979]	extracellular region [GO:0005576]	heme binding [GO:0020037];metal ion binding [GO:0046872];peroxidase activity [GO:0004601]	extracellular region [GO:0005576];heme binding [GO:0020037];hydrogen peroxide catabolic process [GO:0042744];metal ion binding [GO:0046872];peroxidase activity [GO:0004601];response to oxidative stress [GO:0006979]	GO:0004601;GO:0005576;GO:0006979;GO:0020037;GO:0042744;GO:0046872	22	4	319	34	8.31
+	1.3451	0.0451757	1.2414	I1LR80	Xyloglucan endotransglucosylase/hydrolase (EC 2.4.1.207)	100781528 GLYMA_12G080100	cell wall biogenesis [GO:0042546];cell wall organization [GO:0071555];xyloglucan metabolic process [GO:0010411]	apoplast [GO:0048046];cell wall [GO:0005618]	hydrolase activity, hydrolyzing O-glycosyl compounds [GO:0004553];xyloglucan:xyloglucosyl transferase activity [GO:0016762]	apoplast [GO:0048046];cell wall [GO:0005618];cell wall biogenesis [GO:0042546];cell wall organization [GO:0071555];hydrolase activity, hydrolyzing O-glycosyl compounds [GO:0004553];xyloglucan metabolic process [GO:0010411];xyloglucan:xyloglucosyl transferase activity [GO:0016762]	GO:0004553;GO:0005618;GO:0010411;GO:0016762;GO:0042546;GO:0048046;GO:0071555	20	3	302	34.1	8
+	1.91962	0.0120331	1.23663	I1K0V6	Uncharacterized protein	GLYMA_05G065300		extracellular region [GO:0005576]		extracellular region [GO:0005576]	GO:0005576	26	4	244	27	8.72
+	2.99159	0.00101956	1.22283	C6T599	Uncharacterized protein				endopeptidase inhibitor activity [GO:0004866]	endopeptidase inhibitor activity [GO:0004866]	GO:0004866	19	3	238	25.9	8.16
+	3.57783	0.000264343	1.22022	I1JNC7	HP domain-containing protein	100803795 GLYMA_03G136500	cytoskeleton organization [GO:0007010]		actin filament binding [GO:0051015]	actin filament binding [GO:0051015];cytoskeleton organization [GO:0007010]	GO:0007010;GO:0051015	12	7	984	108.5	5.83
+	3.07175	0.000847714	1.21751	C6TFW8	Uncharacterized protein (Fragment)	100809242 GLYMA_01G044000			heme binding [GO:0020037]	heme binding [GO:0020037]	GO:0020037	24	3	234	25.9	7.3
+	3.7694	0.00017006	1.21134	I1K0V7	Uncharacterized protein	100777265 GLYMA_05G065700		extracellular region [GO:0005576]		extracellular region [GO:0005576]	GO:0005576	43	7	247	27.5	8.03
+	1.59153	0.0256136	1.18827	I1LL25	Uncharacterized protein	100806471 GLYMA_11G195900	protein refolding [GO:0042026]	cytoplasm [GO:0005737]	ATP binding [GO:0005524]	ATP binding [GO:0005524];cytoplasm [GO:0005737];protein refolding [GO:0042026]	GO:0005524;GO:0005737;GO:0042026	65	26	584	61.7	5.34
+	5.53833	2.89513e-06	1.18518	I1MV69	Uncharacterized protein	100776830 GLYMA_17G146900 GLYMA_17G147200		extracellular region [GO:0005576]		extracellular region [GO:0005576]	GO:0005576	60	10	250	27.5	9.2
+	3.46548	0.000342391	1.17117	C6SWF6	Uncharacterized protein	100499779 GLYMA_16G202500						34	4	189	20.9	4.78
+	2.16401	0.00685479	1.13503	C6TJY4	Uncharacterized protein	100783075 GLYMA_17G021200	peptidyl-proline hydroxylation to 4-hydroxy-L-proline [GO:0018401]	endoplasmic reticulum [GO:0005783]	iron ion binding [GO:0005506];L-ascorbic acid binding [GO:0031418];oxidoreductase activity, acting on paired donors, with incorporation or reduction of molecular oxygen [GO:0016705]	endoplasmic reticulum [GO:0005783];iron ion binding [GO:0005506];L-ascorbic acid binding [GO:0031418];oxidoreductase activity, acting on paired donors, with incorporation or reduction of molecular oxygen [GO:0016705];peptidyl-proline hydroxylation to 4-hydroxy-L-proline [GO:0018401]	GO:0005506;GO:0005783;GO:0016705;GO:0018401;GO:0031418	30	6	298	33	7.24
+	3.74729	0.000178942	1.12639	A0A0R0GFB2	Uncharacterized protein	100783037 GLYMA_15G271000	carbohydrate metabolic process [GO:0005975]		beta-glucosidase activity [GO:0008422]	beta-glucosidase activity [GO:0008422];carbohydrate metabolic process [GO:0005975]	GO:0005975;GO:0008422	27	9	510	57.5	8.87
+	2.00883	0.00979865	1.11923	I1L0S5	Uncharacterized protein	100800540 GLYMA_09G037800	ion transmembrane transport [GO:0034220]	integral component of chloroplast outer membrane [GO:0031359]	amino acid transmembrane transporter activity [GO:0015171]	amino acid transmembrane transporter activity [GO:0015171];integral component of chloroplast outer membrane [GO:0031359];ion transmembrane transport [GO:0034220]	GO:0015171;GO:0031359;GO:0034220	13	2	181	19	6.93
+	2.56159	0.00274416	1.11894	I1MYZ6	Glyco_hydro_85 domain-containing protein	100804658 GLYMA_18G024300	protein deglycosylation [GO:0006517]	cytoplasm [GO:0005737]	mannosyl-glycoprotein endo-beta-N-acetylglucosaminidase activity [GO:0033925]	cytoplasm [GO:0005737];mannosyl-glycoprotein endo-beta-N-acetylglucosaminidase activity [GO:0033925];protein deglycosylation [GO:0006517]	GO:0005737;GO:0006517;GO:0033925	6	3	705	79.1	5.3
+	2.61031	0.00245295	1.11474	C6ZS00	Disease resistance protein/LRR protein-related protein	100305447 GLYMA_06G319700						9	2	489	53.8	8.44
+	2.10998	0.00776278	1.10985	A0A0R0GA14	SHSP domain-containing protein	100779969 GLYMA_14G063800	protein complex oligomerization [GO:0051259];protein folding [GO:0006457];response to heat [GO:0009408];response to hydrogen peroxide [GO:0042542];response to reactive oxygen species [GO:0000302];response to salt stress [GO:0009651]		protein self-association [GO:0043621];unfolded protein binding [GO:0051082]	protein complex oligomerization [GO:0051259];protein folding [GO:0006457];protein self-association [GO:0043621];response to heat [GO:0009408];response to hydrogen peroxide [GO:0042542];response to reactive oxygen species [GO:0000302];response to salt stress [GO:0009651];unfolded protein binding [GO:0051082]	GO:0000302;GO:0006457;GO:0009408;GO:0009651;GO:0042542;GO:0043621;GO:0051082;GO:0051259	24	2	159	17.9	7.5
+	2.44902	0.00355612	1.10753	I1LUL9	Ketol-acid reductoisomerase (EC 1.1.1.86) (Acetohydroxy-acid reductoisomerase) (Alpha-keto-beta-hydroxylacyl reductoisomerase)	100799921 GLYMA_12G210000	branched-chain amino acid biosynthetic process [GO:0009082];isoleucine biosynthetic process [GO:0009097];valine biosynthetic process [GO:0009099]	chloroplast [GO:0009507];mitochondrion [GO:0005739]	ketol-acid reductoisomerase activity [GO:0004455];metal ion binding [GO:0046872]	branched-chain amino acid biosynthetic process [GO:0009082];chloroplast [GO:0009507];isoleucine biosynthetic process [GO:0009097];ketol-acid reductoisomerase activity [GO:0004455];metal ion binding [GO:0046872];mitochondrion [GO:0005739];valine biosynthetic process [GO:0009099]	GO:0004455;GO:0005739;GO:0009082;GO:0009097;GO:0009099;GO:0009507;GO:0046872	54	19	586	63.3	7.3
+	4.4521	3.53105e-05	1.1064	I1KJ35	Uncharacterized protein	100814740 GLYMA_07G100500	carbohydrate metabolic process [GO:0005975]		beta-glucosidase activity [GO:0008422]	beta-glucosidase activity [GO:0008422];carbohydrate metabolic process [GO:0005975]	GO:0005975;GO:0008422	28	10	515	58.7	8.97
+	3.29224	0.000510224	1.09409	C6TGX7	Uncharacterized protein	GLYMA_07G014500			nutrient reservoir activity [GO:0045735]	nutrient reservoir activity [GO:0045735]	GO:0045735	46	9	254	29	8.63
+	1.9088	0.0123366	1.09273	I1KNG0	Uncharacterized protein	100779619 GLYMA_07G262600	lipid metabolic process [GO:0006629];protein catabolic process [GO:0030163];proteolysis [GO:0006508]		aspartic-type endopeptidase activity [GO:0004190]	aspartic-type endopeptidase activity [GO:0004190];lipid metabolic process [GO:0006629];protein catabolic process [GO:0030163];proteolysis [GO:0006508]	GO:0004190;GO:0006508;GO:0006629;GO:0030163	8	3	514	55.6	6.9
+	2.57473	0.00266238	1.08193	I1JRD0	Uncharacterized protein	100817144 GLYMA_03G238100	carbohydrate metabolic process [GO:0005975]		mannosylglycoprotein endo-beta-mannosidase activity [GO:0033947]	carbohydrate metabolic process [GO:0005975];mannosylglycoprotein endo-beta-mannosidase activity [GO:0033947]	GO:0005975;GO:0033947	9	5	972	110	5.62
+	3.03614	0.00092016	1.07282	C6SY46	Uncharacterized protein	100306134 GLYMA_16G212400			endopeptidase inhibitor activity [GO:0004866]	endopeptidase inhibitor activity [GO:0004866]	GO:0004866	34	5	214	23.6	8.09
+	2.06539	0.00860224	1.06199	A0A0R0GUH4	Uncharacterized protein	100803485 GLYMA_13G120800		myosin complex [GO:0016459]	actin binding [GO:0003779];ATP binding [GO:0005524];motor activity [GO:0003774]	actin binding [GO:0003779];ATP binding [GO:0005524];motor activity [GO:0003774];myosin complex [GO:0016459]	GO:0003774;GO:0003779;GO:0005524;GO:0016459	4	3	1077	121.9	6.49
+	2.10922	0.00777642	1.05696	Q94IA2	Aspartic proteinase 1	soyAP1	lipid metabolic process [GO:0006629]		aspartic-type endopeptidase activity [GO:0004190]	aspartic-type endopeptidase activity [GO:0004190];lipid metabolic process [GO:0006629]	GO:0004190;GO:0006629	8	3	514	55.5	6.77
+	5.91738	1.20955e-06	1.03494	I1N3A6	Alpha-galactosidase (EC 3.2.1.22) (Melibiase)	100812330 GLYMA_18G215700	carbohydrate metabolic process [GO:0005975]	plant-type cell wall [GO:0009505]	raffinose alpha-galactosidase activity [GO:0052692]	carbohydrate metabolic process [GO:0005975];plant-type cell wall [GO:0009505];raffinose alpha-galactosidase activity [GO:0052692]	GO:0005975;GO:0009505;GO:0052692	20	6	410	45.7	7.2
+	4.58376	2.60762e-05	1.02583	I1MGH2	Fn3_like domain-containing protein	100805839 GLYMA_15G143700	arabinan catabolic process [GO:0031222];xylan catabolic process [GO:0045493]	plant-type cell wall [GO:0009505]	alpha-L-arabinofuranosidase activity [GO:0046556];xylan 1,4-beta-xylosidase activity [GO:0009044]	alpha-L-arabinofuranosidase activity [GO:0046556];arabinan catabolic process [GO:0031222];plant-type cell wall [GO:0009505];xylan 1,4-beta-xylosidase activity [GO:0009044];xylan catabolic process [GO:0045493]	GO:0009044;GO:0009505;GO:0031222;GO:0045493;GO:0046556	27	12	775	84	8.15
+	2.98222	0.00104179	1.02117	C6SVY4	Uncharacterized protein							63	9	176	19.1	4.15
+	2.47283	0.0033664	1.00704	I1MV71	Uncharacterized protein	100778963 GLYMA_17G147500		extracellular region [GO:0005576]		extracellular region [GO:0005576]	GO:0005576	43	7	247	27.7	6.73
+	3.98614	0.000103243	1.00315	I1M4G0	Carboxypeptidase (EC 3.4.16.-)	100794318 GLYMA_13G321700	proteolysis involved in cellular protein catabolic process [GO:0051603]		serine-type carboxypeptidase activity [GO:0004185]	proteolysis involved in cellular protein catabolic process [GO:0051603];serine-type carboxypeptidase activity [GO:0004185]	GO:0004185;GO:0051603	34	8	458	51	4.98
+	2.08428	0.0082361	0.993831	A0A0R0EK76	Alpha-mannosidase (EC 3.2.1.-)	100795651 GLYMA_19G103200	mannose metabolic process [GO:0006013]		alpha-mannosidase activity [GO:0004559];carbohydrate binding [GO:0030246];metal ion binding [GO:0046872]	alpha-mannosidase activity [GO:0004559];carbohydrate binding [GO:0030246];mannose metabolic process [GO:0006013];metal ion binding [GO:0046872]	GO:0004559;GO:0006013;GO:0030246;GO:0046872	7	5	1000	112.9	6.46
+	2.00348	0.0099202	0.973035	I1J9H6	Aminotran_5 domain-containing protein	100785725 GLYMA_01G197100	[2Fe-2S] cluster assembly [GO:0044571];iron-sulfur cluster assembly [GO:0016226]	cytosol [GO:0005829];mitochondrion [GO:0005739]	cysteine desulfurase activity [GO:0031071];pyridoxal phosphate binding [GO:0030170]	[2Fe-2S] cluster assembly [GO:0044571];cysteine desulfurase activity [GO:0031071];cytosol [GO:0005829];iron-sulfur cluster assembly [GO:0016226];mitochondrion [GO:0005739];pyridoxal phosphate binding [GO:0030170]	GO:0005739;GO:0005829;GO:0016226;GO:0030170;GO:0031071;GO:0044571	8	2	457	50.5	7.85
+	1.40974	0.0389279	0.970343	I1NBY5	PDZ domain-containing protein	100777061 GLYMA_19G234200			serine-type endopeptidase activity [GO:0004252]	serine-type endopeptidase activity [GO:0004252]	GO:0004252	15	3	356	37.8	7.33
+	2.63248	0.00233086	0.952444	C6TKW9	Uncharacterized protein							21	8	458	49.3	7.49
+	3.33067	0.000467017	0.941365	C6T0C7	Uncharacterized protein				endopeptidase inhibitor activity [GO:0004866]	endopeptidase inhibitor activity [GO:0004866]	GO:0004866	27	4	212	23.4	4.96
+	2.10058	0.00793271	0.929008	C6T199	zf-Tim10_DDP domain-containing protein		protein insertion into mitochondrial inner membrane [GO:0045039]	mitochondrial inner membrane [GO:0005743]	metal ion binding [GO:0046872]	metal ion binding [GO:0046872];mitochondrial inner membrane [GO:0005743];protein insertion into mitochondrial inner membrane [GO:0045039]	GO:0005743;GO:0045039;GO:0046872	19	2	84	9.7	6.01
+	2.98114	0.00104439	0.925202	A0A0R0GUI6	Uncharacterized protein (Fragment)	GLYMA_13G267900			omega peptidase activity [GO:0008242]	omega peptidase activity [GO:0008242]	GO:0008242	45	7	175	19.9	8.88
+	3.38753	0.000409702	0.924064	I1KB93	Alpha-galactosidase (EC 3.2.1.22) (Melibiase)	100784072 GLYMA_06G144100	carbohydrate metabolic process [GO:0005975]		raffinose alpha-galactosidase activity [GO:0052692]	carbohydrate metabolic process [GO:0005975];raffinose alpha-galactosidase activity [GO:0052692]	GO:0005975;GO:0052692	13	4	428	47.2	6.6
+	1.6281	0.0235451	0.919045	I1LZR2	AAI domain-containing protein	GLYMA_13G160400		integral component of membrane [GO:0016021]		integral component of membrane [GO:0016021]	GO:0016021	10	2	227	23.5	8.79
+	3.74251	0.000180923	0.918797	C6SVH2	Uncharacterized protein							34	4	187	20.7	4.67
+	5.74371	1.80421e-06	0.914487	B3TDK6	Lipoxygenase (EC 1.13.11.-)	547869 Lx3 GLYMA_15G026300	oxylipin biosynthetic process [GO:0031408]		metal ion binding [GO:0046872];oxidoreductase activity, acting on single donors with incorporation of molecular oxygen, incorporation of two atoms of oxygen [GO:0016702]	metal ion binding [GO:0046872];oxidoreductase activity, acting on single donors with incorporation of molecular oxygen, incorporation of two atoms of oxygen [GO:0016702];oxylipin biosynthetic process [GO:0031408]	GO:0016702;GO:0031408;GO:0046872	65	41	857	96.7	6.58
+	3.9017	0.000125402	0.910423	I1LVZ8	Fn3_like domain-containing protein	100812757 GLYMA_13G088000	arabinan catabolic process [GO:0031222];xylan catabolic process [GO:0045493]	plant-type cell wall [GO:0009505]	alpha-L-arabinofuranosidase activity [GO:0046556];xylan 1,4-beta-xylosidase activity [GO:0009044]	alpha-L-arabinofuranosidase activity [GO:0046556];arabinan catabolic process [GO:0031222];plant-type cell wall [GO:0009505];xylan 1,4-beta-xylosidase activity [GO:0009044];xylan catabolic process [GO:0045493]	GO:0009044;GO:0009505;GO:0031222;GO:0045493;GO:0046556	29	14	778	85.5	7.72
+	5.1209	7.57003e-06	0.896631	B3TDK4	Lipoxygenase (EC 1.13.11.-)		oxylipin biosynthetic process [GO:0031408]		metal ion binding [GO:0046872];oxidoreductase activity, acting on single donors with incorporation of molecular oxygen, incorporation of two atoms of oxygen [GO:0016702]	metal ion binding [GO:0046872];oxidoreductase activity, acting on single donors with incorporation of molecular oxygen, incorporation of two atoms of oxygen [GO:0016702];oxylipin biosynthetic process [GO:0031408]	GO:0016702;GO:0031408;GO:0046872	62	37	839	94.4	6.33
+	3.6224	0.000238563	0.895146	I1M599	Lipoxygenase (EC 1.13.11.-)	GLYMA_13G347800	oxylipin biosynthetic process [GO:0031408]		metal ion binding [GO:0046872];oxidoreductase activity, acting on single donors with incorporation of molecular oxygen, incorporation of two atoms of oxygen [GO:0016702]	metal ion binding [GO:0046872];oxidoreductase activity, acting on single donors with incorporation of molecular oxygen, incorporation of two atoms of oxygen [GO:0016702];oxylipin biosynthetic process [GO:0031408]	GO:0016702;GO:0031408;GO:0046872	72	46	822	92.7	7.01
+	1.3057	0.0494649	0.895071	I1ME27	Uncharacterized protein	100787296 GLYMA_15G060100	regulation of transcription, DNA-templated [GO:0006355]	nucleolus [GO:0005730]	DNA binding [GO:0003677];transcription factor binding [GO:0008134]	DNA binding [GO:0003677];nucleolus [GO:0005730];regulation of transcription, DNA-templated [GO:0006355];transcription factor binding [GO:0008134]	GO:0003677;GO:0005730;GO:0006355;GO:0008134	3	2	1262	140.8	6.15
+	2.29697	0.00504697	0.889049	C6TIR2	Uncharacterized protein		calcium-mediated signaling [GO:0019722]		calcium ion binding [GO:0005509]	calcium ion binding [GO:0005509];calcium-mediated signaling [GO:0019722]	GO:0005509;GO:0019722	57	6	149	16.9	4.27
+	3.35198	0.00044465	0.880711	C6TEN8	Uncharacterized protein (Fragment)				omega peptidase activity [GO:0008242]	omega peptidase activity [GO:0008242]	GO:0008242	46	7	246	26.9	5.76
+	1.59764	0.0252557	0.868794	I1L5Z2	Aldose 1-epimerase (EC 5.1.3.3) (Galactose mutarotase)	100798975 GLYMA_09G239800	galactose catabolic process via UDP-galactose [GO:0033499];glucose metabolic process [GO:0006006]		aldose 1-epimerase activity [GO:0004034];carbohydrate binding [GO:0030246]	aldose 1-epimerase activity [GO:0004034];carbohydrate binding [GO:0030246];galactose catabolic process via UDP-galactose [GO:0033499];glucose metabolic process [GO:0006006]	GO:0004034;GO:0006006;GO:0030246;GO:0033499	15	4	371	40.7	9.32
+	3.08641	0.000819584	0.867219	C6T1V2	SHSP domain-containing protein	100500475 GLYMA_14G063700	protein complex oligomerization [GO:0051259];protein folding [GO:0006457];response to heat [GO:0009408];response to hydrogen peroxide [GO:0042542];response to reactive oxygen species [GO:0000302];response to salt stress [GO:0009651]		protein self-association [GO:0043621];unfolded protein binding [GO:0051082]	protein complex oligomerization [GO:0051259];protein folding [GO:0006457];protein self-association [GO:0043621];response to heat [GO:0009408];response to hydrogen peroxide [GO:0042542];response to reactive oxygen species [GO:0000302];response to salt stress [GO:0009651];unfolded protein binding [GO:0051082]	GO:0000302;GO:0006457;GO:0009408;GO:0009651;GO:0042542;GO:0043621;GO:0051082;GO:0051259	42	4	157	17.7	6.81
+	4.00483	9.88931e-05	0.861309	I1L3I1	Lectin_legB domain-containing protein	100797544 GLYMA_09G150400			carbohydrate binding [GO:0030246]	carbohydrate binding [GO:0030246]	GO:0030246	20	5	305	33.2	5.1
+	3.69839	0.000200269	0.86004	C6ZS03	Leucine rich repeat protein	100804739 GLYMA_13G341500						12	4	368	39.7	8.46
+	2.13956	0.00725166	0.828513	I1N8L7	Alpha-L-AF_C domain-containing protein	100787734 GLYMA_19G124600	L-arabinose metabolic process [GO:0046373]	plant-type cell wall [GO:0009505]	alpha-L-arabinofuranosidase activity [GO:0046556]	alpha-L-arabinofuranosidase activity [GO:0046556];L-arabinose metabolic process [GO:0046373];plant-type cell wall [GO:0009505]	GO:0009505;GO:0046373;GO:0046556	14	5	646	72	5.31
+	4.15448	7.00686e-05	0.825919	A0A0R0FLG8	Alpha-mannosidase (EC 3.2.1.-)	GLYMA_16G048100	mannose metabolic process [GO:0006013]		alpha-mannosidase activity [GO:0004559];carbohydrate binding [GO:0030246];metal ion binding [GO:0046872]	alpha-mannosidase activity [GO:0004559];carbohydrate binding [GO:0030246];mannose metabolic process [GO:0006013];metal ion binding [GO:0046872]	GO:0004559;GO:0006013;GO:0030246;GO:0046872	14	10	1011	115	5.91
+	1.75083	0.0177489	0.824986	I1K795	Uncharacterized protein	100809366 GLYMA_06G014700	proteolysis involved in cellular protein catabolic process [GO:0051603]	extracellular space [GO:0005615];lysosome [GO:0005764]	cysteine-type endopeptidase activity [GO:0004197]	cysteine-type endopeptidase activity [GO:0004197];extracellular space [GO:0005615];lysosome [GO:0005764];proteolysis involved in cellular protein catabolic process [GO:0051603]	GO:0004197;GO:0005615;GO:0005764;GO:0051603	14	3	350	39.5	6.04
+	2.39877	0.00399237	0.816365	I1KNJ0	Uncharacterized protein	100788703 GLYMA_07G265500						89	7	130	14.6	4.01
+	2.24224	0.00572483	0.811106	A0A0R0ENW6	Peptidase A1 domain-containing protein	100809706 GLYMA_20G210100	protein catabolic process [GO:0030163];proteolysis [GO:0006508]		aspartic-type endopeptidase activity [GO:0004190]	aspartic-type endopeptidase activity [GO:0004190];protein catabolic process [GO:0030163];proteolysis [GO:0006508]	GO:0004190;GO:0006508;GO:0030163	32	8	438	46.3	8.53
+	1.82017	0.0151295	0.810874	I1MEH3	Amidohydro-rel domain-containing protein	100795029 GLYMA_15G072900	allantoin catabolic process [GO:0000256];purine nucleobase catabolic process [GO:0006145]	cytoplasm [GO:0005737];integral component of membrane [GO:0016021]	allantoinase activity [GO:0004038];cobalt ion binding [GO:0050897];zinc ion binding [GO:0008270]	allantoin catabolic process [GO:0000256];allantoinase activity [GO:0004038];cobalt ion binding [GO:0050897];cytoplasm [GO:0005737];integral component of membrane [GO:0016021];purine nucleobase catabolic process [GO:0006145];zinc ion binding [GO:0008270]	GO:0000256;GO:0004038;GO:0005737;GO:0006145;GO:0008270;GO:0016021;GO:0050897	50	17	513	56.6	5.96
+	4.19225	6.42321e-05	0.788844	G0T440	Purple acid phosphatase (EC 3.1.3.2)				acid phosphatase activity [GO:0003993];metal ion binding [GO:0046872]	acid phosphatase activity [GO:0003993];metal ion binding [GO:0046872]	GO:0003993;GO:0046872	16	6	623	70.3	6.3
+	2.22925	0.00589864	0.781308	K7KU93	Aamy domain-containing protein	100806342 GLYMA_06G100600	carbohydrate metabolic process [GO:0005975]		hydrolase activity, hydrolyzing O-glycosyl compounds [GO:0004553]	carbohydrate metabolic process [GO:0005975];hydrolase activity, hydrolyzing O-glycosyl compounds [GO:0004553]	GO:0004553;GO:0005975	10	5	772	87	6.13
+	2.50937	0.00309477	0.778418	I1NA53	Ribos_L4_asso_C domain-containing protein	100796712 GLYMA_19G178100	translation [GO:0006412]	cytosolic large ribosomal subunit [GO:0022625]	structural constituent of ribosome [GO:0003735]	cytosolic large ribosomal subunit [GO:0022625];structural constituent of ribosome [GO:0003735];translation [GO:0006412]	GO:0003735;GO:0006412;GO:0022625	21	8	430	47.4	10.58
+	3.37838	0.000418424	0.76691	P05046	Lectin (Agglutinin) (SBA)	LE1			carbohydrate binding [GO:0030246]	carbohydrate binding [GO:0030246]	GO:0030246	21	4	285	30.9	6.05
+	4.8962	1.26999e-05	0.766411	K7MVZ6	Glucose-6-phosphate isomerase (EC 5.3.1.9)	100798134 GLYMA_19G017200	gluconeogenesis [GO:0006094];glucose 6-phosphate metabolic process [GO:0051156];glycolytic process [GO:0006096]	cytosol [GO:0005829]	glucose-6-phosphate isomerase activity [GO:0004347];intramolecular transferase activity [GO:0016866];monosaccharide binding [GO:0048029]	cytosol [GO:0005829];gluconeogenesis [GO:0006094];glucose 6-phosphate metabolic process [GO:0051156];glucose-6-phosphate isomerase activity [GO:0004347];glycolytic process [GO:0006096];intramolecular transferase activity [GO:0016866];monosaccharide binding [GO:0048029]	GO:0004347;GO:0005829;GO:0006094;GO:0006096;GO:0016866;GO:0048029;GO:0051156	53	17	568	62.7	5.72
+	3.02686	0.000940034	0.759726	C6TJM1	Fructose-bisphosphate aldolase (EC 4.1.2.13)		glycolytic process [GO:0006096]		fructose-bisphosphate aldolase activity [GO:0004332]	fructose-bisphosphate aldolase activity [GO:0004332];glycolytic process [GO:0006096]	GO:0004332;GO:0006096	45	11	358	38.5	7.68
+	4.45861	3.47849e-05	0.759254	I1K3K3	Urease (EC 3.5.1.5) (Urea amidohydrolase)	547716 GLYMA_05G146000	urea catabolic process [GO:0043419]		nickel cation binding [GO:0016151];urease activity [GO:0009039]	nickel cation binding [GO:0016151];urea catabolic process [GO:0043419];urease activity [GO:0009039]	GO:0009039;GO:0016151;GO:0043419	54	27	839	90.3	6.07
+	1.49916	0.0316838	0.756559	A0A0R0GZV9	Calcium-transporting ATPase (EC 7.2.2.10)	100817367 GLYMA_13G372400		integral component of membrane [GO:0016021]	ATP binding [GO:0005524];calcium transmembrane transporter activity, phosphorylative mechanism [GO:0005388]	ATP binding [GO:0005524];calcium transmembrane transporter activity, phosphorylative mechanism [GO:0005388];integral component of membrane [GO:0016021]	GO:0005388;GO:0005524;GO:0016021	2	2	1000	108.7	7.43
+	5.07182	8.47586e-06	0.754689	A0A0R0K553	Fe2OG dioxygenase domain-containing protein	100794816 GLYMA_05G222400			dioxygenase activity [GO:0051213];metal ion binding [GO:0046872]	dioxygenase activity [GO:0051213];metal ion binding [GO:0046872]	GO:0046872;GO:0051213	45	9	307	34.8	5.58
+	2.73563	0.0018381	0.750156	A0A0R0GZI4	SHSP domain-containing protein	GLYMA_13G176500	protein complex oligomerization [GO:0051259];protein folding [GO:0006457];response to heat [GO:0009408];response to hydrogen peroxide [GO:0042542];response to reactive oxygen species [GO:0000302];response to salt stress [GO:0009651]	cytoplasm [GO:0005737]	protein self-association [GO:0043621];unfolded protein binding [GO:0051082]	cytoplasm [GO:0005737];protein complex oligomerization [GO:0051259];protein folding [GO:0006457];protein self-association [GO:0043621];response to heat [GO:0009408];response to hydrogen peroxide [GO:0042542];response to reactive oxygen species [GO:0000302];response to salt stress [GO:0009651];unfolded protein binding [GO:0051082]	GO:0000302;GO:0005737;GO:0006457;GO:0009408;GO:0009651;GO:0042542;GO:0043621;GO:0051082;GO:0051259	13	2	152	17.4	7.5
+	2.14109	0.00722617	0.747777	K7N0Z8	Alpha-1,4 glucan phosphorylase (EC 2.4.1.1)	100818065 GLYMA_20G026700	glycogen catabolic process [GO:0005980]	cytoplasm [GO:0005737]	glycogen phosphorylase activity [GO:0008184];linear malto-oligosaccharide phosphorylase activity [GO:0102250];pyridoxal phosphate binding [GO:0030170];SHG alpha-glucan phosphorylase activity [GO:0102499]	cytoplasm [GO:0005737];glycogen catabolic process [GO:0005980];glycogen phosphorylase activity [GO:0008184];linear malto-oligosaccharide phosphorylase activity [GO:0102250];pyridoxal phosphate binding [GO:0030170];SHG alpha-glucan phosphorylase activity [GO:0102499]	GO:0005737;GO:0005980;GO:0008184;GO:0030170;GO:0102250;GO:0102499	7	4	978	111.8	5.35
+	2.73068	0.00185918	0.744404	A0A0R0IDP7	Sm domain-containing protein	100306112 GLYMA_09G262700	mRNA splicing, via spliceosome [GO:0000398]	small nucleolar ribonucleoprotein complex [GO:0005732]		mRNA splicing, via spliceosome [GO:0000398];small nucleolar ribonucleoprotein complex [GO:0005732]	GO:0000398;GO:0005732	86	3	70	7.6	5.17
+	1.30867	0.0491282	0.736305	I1NBP7	Lipase_GDSL domain-containing protein	100797617 GLYMA_19G226900		chloroplast stroma [GO:0009570]	hydrolase activity, acting on ester bonds [GO:0016788]	chloroplast stroma [GO:0009570];hydrolase activity, acting on ester bonds [GO:0016788]	GO:0009570;GO:0016788	22	5	364	39.5	7.78
+	2.248	0.00564939	0.733221	C6TAX7	Uncharacterized protein	100816984 GLYMA_04G009400	cold acclimation [GO:0009631];response to abscisic acid [GO:0009737];response to water deprivation [GO:0009414]	cytosol [GO:0005829];membrane [GO:0016020]		cold acclimation [GO:0009631];cytosol [GO:0005829];membrane [GO:0016020];response to abscisic acid [GO:0009737];response to water deprivation [GO:0009414]	GO:0005829;GO:0009414;GO:0009631;GO:0009737;GO:0016020	43	6	214	24.2	5.77
+	3.36999	0.00042659	0.727612	I1KYW5	Uncharacterized protein	100500599 GLYMA_08G341300			endopeptidase inhibitor activity [GO:0004866]	endopeptidase inhibitor activity [GO:0004866]	GO:0004866	18	3	203	22.1	4.63
+	2.7403	0.00181843	0.720163	A0A0R0I6S7	Uncharacterized protein	GLYMA_10G275600			heme binding [GO:0020037];iron ion binding [GO:0005506];monooxygenase activity [GO:0004497];oxidoreductase activity, acting on paired donors, with incorporation or reduction of molecular oxygen [GO:0016705]	heme binding [GO:0020037];iron ion binding [GO:0005506];monooxygenase activity [GO:0004497];oxidoreductase activity, acting on paired donors, with incorporation or reduction of molecular oxygen [GO:0016705]	GO:0004497;GO:0005506;GO:0016705;GO:0020037	14	4	461	52.9	7.66
+	2.58754	0.00258498	0.70924	A0A368UGZ4	Fn3_like domain-containing protein	GLYMA_15G051500	carbohydrate metabolic process [GO:0005975]	integral component of membrane [GO:0016021]	hydrolase activity, hydrolyzing O-glycosyl compounds [GO:0004553]	carbohydrate metabolic process [GO:0005975];hydrolase activity, hydrolyzing O-glycosyl compounds [GO:0004553];integral component of membrane [GO:0016021]	GO:0004553;GO:0005975;GO:0016021	12	5	776	83.8	6.39
+	3.24985	0.000562537	0.707001	I1KNN0	ATP-dependent 6-phosphofructokinase (ATP-PFK) (Phosphofructokinase) (EC 2.7.1.11) (Phosphohexokinase)	100807957 PFK GLYMA_07G269500	fructose 6-phosphate metabolic process [GO:0006002]	cytoplasm [GO:0005737]	6-phosphofructokinase activity [GO:0003872];ATP binding [GO:0005524];metal ion binding [GO:0046872]	6-phosphofructokinase activity [GO:0003872];ATP binding [GO:0005524];cytoplasm [GO:0005737];fructose 6-phosphate metabolic process [GO:0006002];metal ion binding [GO:0046872]	GO:0003872;GO:0005524;GO:0005737;GO:0006002;GO:0046872	33	10	459	51.1	6.71
+	1.63407	0.0232237	0.676153	P62163	Calmodulin-2 (CaM-2)	CAM-2	calcium-mediated signaling [GO:0019722]		calcium ion binding [GO:0005509]	calcium ion binding [GO:0005509];calcium-mediated signaling [GO:0019722]	GO:0005509;GO:0019722	57	6	149	16.8	4.27
+	4.41075	3.88378e-05	0.666915	I1M307	Bulb-type lectin domain-containing protein	100804561 GLYMA_13G270100						43	15	435	48.8	6.64
+	1.72758	0.018725	0.662262	I1JQS2	Uncharacterized protein	GLYMA_03G219500						25	10	762	85.1	5.97
+	1.86241	0.0137274	0.658466	C6F122	Beta-galactosidase (EC 3.2.1.23)	100792629 GLYMA_09G062900	carbohydrate metabolic process [GO:0005975]		beta-galactosidase activity [GO:0004565]	beta-galactosidase activity [GO:0004565];carbohydrate metabolic process [GO:0005975]	GO:0004565;GO:0005975	6	2	721	79.8	8.03
+	1.35687	0.043967	0.656782	C6TL64	Peroxidase (EC 1.11.1.7)	100804350 GLYMA_11G049600	hydrogen peroxide catabolic process [GO:0042744];response to oxidative stress [GO:0006979]	extracellular region [GO:0005576]	heme binding [GO:0020037];metal ion binding [GO:0046872];peroxidase activity [GO:0004601]	extracellular region [GO:0005576];heme binding [GO:0020037];hydrogen peroxide catabolic process [GO:0042744];metal ion binding [GO:0046872];peroxidase activity [GO:0004601];response to oxidative stress [GO:0006979]	GO:0004601;GO:0005576;GO:0006979;GO:0020037;GO:0042744;GO:0046872	27	6	328	36.2	8.68
+	4.82244	1.50509e-05	0.655905	I1M596	Lipoxygenase (EC 1.13.11.-)	547774 GLYMA_13G347500	oxylipin biosynthetic process [GO:0031408]		metal ion binding [GO:0046872];oxidoreductase activity, acting on single donors with incorporation of molecular oxygen, incorporation of two atoms of oxygen [GO:0016702]	metal ion binding [GO:0046872];oxidoreductase activity, acting on single donors with incorporation of molecular oxygen, incorporation of two atoms of oxygen [GO:0016702];oxylipin biosynthetic process [GO:0031408]	GO:0016702;GO:0031408;GO:0046872	56	35	866	97.2	6.67
+	1.97674	0.0105502	0.65195	C6T3L6	Uncharacterized protein							12	2	170	19.3	4.93
+	1.35005	0.0446628	0.644732	I1JJN8	Neutral ceramidase (EC 3.5.1.23)	100788589 GLYMA_02G304100	ceramide catabolic process [GO:0046514];long-chain fatty acid biosynthetic process [GO:0042759];sphingosine biosynthetic process [GO:0046512]	extracellular region [GO:0005576]	ceramidase activity [GO:0102121];N-acylsphingosine amidohydrolase activity [GO:0017040]	ceramidase activity [GO:0102121];ceramide catabolic process [GO:0046514];extracellular region [GO:0005576];long-chain fatty acid biosynthetic process [GO:0042759];N-acylsphingosine amidohydrolase activity [GO:0017040];sphingosine biosynthetic process [GO:0046512]	GO:0005576;GO:0017040;GO:0042759;GO:0046512;GO:0046514;GO:0102121	8	4	768	84.8	7.94
+	1.74872	0.0178351	0.641766	K7MBQ9	Glucose-6-phosphate 1-epimerase (EC 5.1.3.15)	100807970 GLYMA_15G163600	carbohydrate metabolic process [GO:0005975]		carbohydrate binding [GO:0030246];glucose-6-phosphate 1-epimerase activity [GO:0047938]	carbohydrate binding [GO:0030246];carbohydrate metabolic process [GO:0005975];glucose-6-phosphate 1-epimerase activity [GO:0047938]	GO:0005975;GO:0030246;GO:0047938	31	8	330	36.8	5.91
+	2.46753	0.0034078	0.63433	I1M138	Peptidase A1 domain-containing protein	100807221 GLYMA_13G208000	protein catabolic process [GO:0030163];proteolysis [GO:0006508]	integral component of membrane [GO:0016021]	aspartic-type endopeptidase activity [GO:0004190]	aspartic-type endopeptidase activity [GO:0004190];integral component of membrane [GO:0016021];protein catabolic process [GO:0030163];proteolysis [GO:0006508]	GO:0004190;GO:0006508;GO:0016021;GO:0030163	18	5	473	51.2	8
+	1.817	0.0152404	0.625205	I1MAR9	Fn3_like domain-containing protein	100780688 GLYMA_14G170900	arabinan catabolic process [GO:0031222];xylan catabolic process [GO:0045493]	plant-type cell wall [GO:0009505]	alpha-L-arabinofuranosidase activity [GO:0046556];xylan 1,4-beta-xylosidase activity [GO:0009044]	alpha-L-arabinofuranosidase activity [GO:0046556];arabinan catabolic process [GO:0031222];plant-type cell wall [GO:0009505];xylan 1,4-beta-xylosidase activity [GO:0009044];xylan catabolic process [GO:0045493]	GO:0009044;GO:0009505;GO:0031222;GO:0045493;GO:0046556	27	13	776	85	7.34
+	2.30995	0.00489835	0.620895	I1KIT0	Uncharacterized protein	GLYMA_07G088300						21	6	488	53.9	6.46
+	3.76613	0.000171345	0.619127	I1M261	Amidohydro-rel domain-containing protein	100810258 GLYMA_13G240600	allantoin catabolic process [GO:0000256];purine nucleobase catabolic process [GO:0006145]	cytoplasm [GO:0005737];integral component of membrane [GO:0016021]	allantoinase activity [GO:0004038];cobalt ion binding [GO:0050897];zinc ion binding [GO:0008270]	allantoin catabolic process [GO:0000256];allantoinase activity [GO:0004038];cobalt ion binding [GO:0050897];cytoplasm [GO:0005737];integral component of membrane [GO:0016021];purine nucleobase catabolic process [GO:0006145];zinc ion binding [GO:0008270]	GO:0000256;GO:0004038;GO:0005737;GO:0006145;GO:0008270;GO:0016021;GO:0050897	61	21	513	56.7	5.85
+	3.42878	0.000372583	0.613227	I1MBI9	Peroxidase (EC 1.11.1.7)	GLYMA_14G201700	hydrogen peroxide catabolic process [GO:0042744];response to oxidative stress [GO:0006979]	extracellular region [GO:0005576];integral component of membrane [GO:0016021]	heme binding [GO:0020037];metal ion binding [GO:0046872];peroxidase activity [GO:0004601]	extracellular region [GO:0005576];heme binding [GO:0020037];hydrogen peroxide catabolic process [GO:0042744];integral component of membrane [GO:0016021];metal ion binding [GO:0046872];peroxidase activity [GO:0004601];response to oxidative stress [GO:0006979]	GO:0004601;GO:0005576;GO:0006979;GO:0016021;GO:0020037;GO:0042744;GO:0046872	26	7	359	40	9.54
+	1.6663	0.0215625	0.613065	I1LJ68	Fructose-bisphosphate aldolase (EC 4.1.2.13)	100818915 GLYMA_11G111100 GLYMA_11G111400	fructose 1,6-bisphosphate metabolic process [GO:0030388];glycolytic process [GO:0006096]	cytosol [GO:0005829]	fructose-bisphosphate aldolase activity [GO:0004332]	cytosol [GO:0005829];fructose 1,6-bisphosphate metabolic process [GO:0030388];fructose-bisphosphate aldolase activity [GO:0004332];glycolytic process [GO:0006096]	GO:0004332;GO:0005829;GO:0006096;GO:0030388	17	4	399	42.9	8.16
+	2.8093	0.00155133	0.611612	I1JKR7	Pectinesterase (EC 3.1.1.11)	100819641 GLYMA_03G029000	cell wall modification [GO:0042545];pectin catabolic process [GO:0045490]	cell wall [GO:0005618];extracellular region [GO:0005576]	aspartyl esterase activity [GO:0045330];pectinesterase activity [GO:0030599];pectinesterase inhibitor activity [GO:0046910]	aspartyl esterase activity [GO:0045330];cell wall [GO:0005618];cell wall modification [GO:0042545];extracellular region [GO:0005576];pectin catabolic process [GO:0045490];pectinesterase activity [GO:0030599];pectinesterase inhibitor activity [GO:0046910]	GO:0005576;GO:0005618;GO:0030599;GO:0042545;GO:0045330;GO:0045490;GO:0046910	17	7	511	56.5	8.34
+	2.51832	0.00303163	0.605602	Q84UB3	Beta-conglycinin alpha' subunit (Fragment)	GM7S			nutrient reservoir activity [GO:0045735]	nutrient reservoir activity [GO:0045735]	GO:0045735	35	10	396	45	5.82
+	2.43359	0.00368481	0.602744	C6TBS6	Proteasome subunit beta (EC 3.4.25.1)		proteolysis involved in cellular protein catabolic process [GO:0051603]	cytoplasm [GO:0005737];nucleus [GO:0005634];proteasome core complex [GO:0005839]	threonine-type endopeptidase activity [GO:0004298]	cytoplasm [GO:0005737];nucleus [GO:0005634];proteasome core complex [GO:0005839];proteolysis involved in cellular protein catabolic process [GO:0051603];threonine-type endopeptidase activity [GO:0004298]	GO:0004298;GO:0005634;GO:0005737;GO:0005839;GO:0051603	16	2	271	29.3	6.67
+	3.74656	0.000179243	0.590685	B1ACD5	Kunitz trypsin protease inhibitor	548021 GLYMA_09G155500			endopeptidase inhibitor activity [GO:0004866];peptidase activity [GO:0008233]	endopeptidase inhibitor activity [GO:0004866];peptidase activity [GO:0008233]	GO:0004866;GO:0008233	58	7	211	22.7	5.35
+	4.25452	5.56518e-05	0.589209	A0A0R0ID57	4-hydroxy-4-methyl-2-oxoglutarate aldolase (HMG aldolase) (EC 4.1.1.112) (EC 4.1.3.17) (Oxaloacetate decarboxylase)	100783612 GLYMA_09G250300	regulation of RNA metabolic process [GO:0051252]		4-hydroxy-4-methyl-2-oxoglutarate aldolase activity [GO:0047443];metal ion binding [GO:0046872];oxaloacetate decarboxylase activity [GO:0008948];ribonuclease inhibitor activity [GO:0008428]	4-hydroxy-4-methyl-2-oxoglutarate aldolase activity [GO:0047443];metal ion binding [GO:0046872];oxaloacetate decarboxylase activity [GO:0008948];regulation of RNA metabolic process [GO:0051252];ribonuclease inhibitor activity [GO:0008428]	GO:0008428;GO:0008948;GO:0046872;GO:0047443;GO:0051252	51	7	166	17.8	5.57
+	4.27534	5.30465e-05	-0.587091	I1JNN8	Dirigent protein	GLYMA_03G147700	jasmonic acid biosynthetic process [GO:0009695]	apoplast [GO:0048046]	allene-oxide cyclase activity [GO:0046423]	allene-oxide cyclase activity [GO:0046423];apoplast [GO:0048046];jasmonic acid biosynthetic process [GO:0009695]	GO:0009695;GO:0046423;GO:0048046	27	3	186	20.5	5.27
+	2.25015	0.00562148	-0.58751	I1KQZ7	Uncharacterized protein	100817414 GLYMA_08G069400	glutathione metabolic process [GO:0006749]	cytosol [GO:0005829]	5-oxoprolinase (ATP-hydrolyzing) activity [GO:0017168]	5-oxoprolinase (ATP-hydrolyzing) activity [GO:0017168];cytosol [GO:0005829];glutathione metabolic process [GO:0006749]	GO:0005829;GO:0006749;GO:0017168	14	8	1265	137.7	6.15
+	1.47755	0.0333006	-0.590876	I1M5M5	RanBD1 domain-containing protein	100816316 GLYMA_13G360300	intracellular transport [GO:0046907];positive regulation of GTPase activity [GO:0043547]	cytoplasm [GO:0005737];cytosol [GO:0005829];nuclear pore [GO:0005643];nucleus [GO:0005634]	Ran GTPase binding [GO:0008536]	cytoplasm [GO:0005737];cytosol [GO:0005829];intracellular transport [GO:0046907];nuclear pore [GO:0005643];nucleus [GO:0005634];positive regulation of GTPase activity [GO:0043547];Ran GTPase binding [GO:0008536]	GO:0005634;GO:0005643;GO:0005737;GO:0005829;GO:0008536;GO:0043547;GO:0046907	20	5	453	48.4	4.94
+	1.92171	0.0119755	-0.594528	I1L3T4	Uncharacterized protein	100777708 GLYMA_09G162700			endopeptidase inhibitor activity [GO:0004866]	endopeptidase inhibitor activity [GO:0004866]	GO:0004866	50	7	199	21.7	5.66
+	2.33518	0.00462185	-0.595767	I1L0T1	Uncharacterized protein	GLYMA_09G038200	endoplasmic reticulum to Golgi vesicle-mediated transport [GO:0006888];intracellular protein transport [GO:0006886];membrane organization [GO:0061024];positive regulation of protein exit from endoplasmic reticulum [GO:0070863];regulation of COPII vesicle coating [GO:0003400];vesicle organization [GO:0016050]	COPII vesicle coat [GO:0030127];endoplasmic reticulum [GO:0005783];endoplasmic reticulum exit site [GO:0070971];Golgi apparatus [GO:0005794]	GTP binding [GO:0005525];GTPase activity [GO:0003924]	COPII vesicle coat [GO:0030127];endoplasmic reticulum [GO:0005783];endoplasmic reticulum exit site [GO:0070971];endoplasmic reticulum to Golgi vesicle-mediated transport [GO:0006888];Golgi apparatus [GO:0005794];GTP binding [GO:0005525];GTPase activity [GO:0003924];intracellular protein transport [GO:0006886];membrane organization [GO:0061024];positive regulation of protein exit from endoplasmic …	GO:0003400;GO:0003924;GO:0005525;GO:0005783;GO:0005794;GO:0006886;GO:0006888;GO:0016050;GO:0030127;GO:0061024;GO:0070863;GO:0070971	76	12	193	22.1	7.05
+	1.41974	0.0380419	-0.600707	A0A0R0G896	Uncharacterized protein	GLYMA_15G071000	pigment biosynthetic process [GO:0046148]		catechol oxidase activity [GO:0004097];metal ion binding [GO:0046872]	catechol oxidase activity [GO:0004097];metal ion binding [GO:0046872];pigment biosynthetic process [GO:0046148]	GO:0004097;GO:0046148;GO:0046872	21	6	578	64.6	7.4
+	1.60259	0.0249696	-0.602906	I1LI99	Uncharacterized protein	100780421 GLYMA_11G084700	ubiquitin-dependent protein catabolic process [GO:0006511]	cytosol [GO:0005829]	polyubiquitin modification-dependent protein binding [GO:0031593]	cytosol [GO:0005829];polyubiquitin modification-dependent protein binding [GO:0031593];ubiquitin-dependent protein catabolic process [GO:0006511]	GO:0005829;GO:0006511;GO:0031593	18	5	541	57.3	4.84
+	5.10939	7.77342e-06	-0.605745	A0A0R0ETX2	FAD-binding PCMH-type domain-containing protein	GLYMA_19G259300		membrane [GO:0016020]	D-arabinono-1,4-lactone oxidase activity [GO:0003885];FAD binding [GO:0071949]	D-arabinono-1,4-lactone oxidase activity [GO:0003885];FAD binding [GO:0071949];membrane [GO:0016020]	GO:0003885;GO:0016020;GO:0071949	57	24	589	64.8	7.2
+	3.63221	0.000233233	-0.608643	I1L0E5	Ubiquitin-like domain-containing protein	100785758 GLYMA_09G023700	modification-dependent protein catabolic process [GO:0019941];protein ubiquitination [GO:0016567];translation [GO:0006412]	cytoplasm [GO:0005737];nucleus [GO:0005634];ribosome [GO:0005840]	protein tag [GO:0031386];structural constituent of ribosome [GO:0003735];ubiquitin protein ligase binding [GO:0031625]	cytoplasm [GO:0005737];modification-dependent protein catabolic process [GO:0019941];nucleus [GO:0005634];protein tag [GO:0031386];protein ubiquitination [GO:0016567];ribosome [GO:0005840];structural constituent of ribosome [GO:0003735];translation [GO:0006412];ubiquitin protein ligase binding [GO:0031625]	GO:0003735;GO:0005634;GO:0005737;GO:0005840;GO:0006412;GO:0016567;GO:0019941;GO:0031386;GO:0031625	61	10	155	17.7	9.74
+	3.25783	0.000552291	-0.610968	C6TIW1	Uncharacterized protein	100798090 GLYMA_02G148400	biosynthetic process [GO:0009058]		catalytic activity [GO:0003824]	biosynthetic process [GO:0009058];catalytic activity [GO:0003824]	GO:0003824;GO:0009058	28	6	301	32.5	6.15
+	3.56336	0.000273303	-0.614608	I1NID6	Uncharacterized protein	GLYMA_20G213700	aromatic compound biosynthetic process [GO:0019438]	cytosol [GO:0005829]	O-methyltransferase activity [GO:0008171];protein dimerization activity [GO:0046983];S-adenosylmethionine-dependent methyltransferase activity [GO:0008757]	aromatic compound biosynthetic process [GO:0019438];cytosol [GO:0005829];O-methyltransferase activity [GO:0008171];protein dimerization activity [GO:0046983];S-adenosylmethionine-dependent methyltransferase activity [GO:0008757]	GO:0005829;GO:0008171;GO:0008757;GO:0019438;GO:0046983	64	14	354	39.8	5.76
+	1.45782	0.0348478	-0.61781	A0A0R0JWL2	Uncharacterized protein	GLYMA_05G057800						45	4	203	21.2	8.47
	1.34076	0.0456289	-0.628551	I1LTQ5	AP-2 complex subunit alpha	100793930 GLYMA_12G180600	clathrin-dependent endocytosis [GO:0072583];intracellular protein transport [GO:0006886]	AP-2 adaptor complex [GO:0030122]	clathrin adaptor activity [GO:0035615]	AP-2 adaptor complex [GO:0030122];clathrin adaptor activity [GO:0035615];clathrin-dependent endocytosis [GO:0072583];intracellular protein transport [GO:0006886]	GO:0006886;GO:0030122;GO:0035615;GO:0072583	22	14	1020	113.7	6.25
+	3.9893	0.000102494	-0.630751	I1MRT3	Uncharacterized protein	100803230 GLYMA_17G035800	galactose catabolic process via UDP-galactose [GO:0033499]	cytoplasm [GO:0005737];cytosol [GO:0005829]	ATP binding [GO:0005524];galactokinase activity [GO:0004335];galactose binding [GO:0005534]	ATP binding [GO:0005524];cytoplasm [GO:0005737];cytosol [GO:0005829];galactokinase activity [GO:0004335];galactose binding [GO:0005534];galactose catabolic process via UDP-galactose [GO:0033499]	GO:0004335;GO:0005524;GO:0005534;GO:0005737;GO:0005829;GO:0033499	53	15	497	54.2	6.28
+	2.62768	0.00235681	-0.640616	I1MEE8	DUF3700 domain-containing protein	GLYMA_15G071300						32	4	224	24.9	7.43
+	1.37857	0.0418247	-0.645936	I1MFG7	Uncharacterized protein	100794675 GLYMA_15G106900		cytosol [GO:0005829]	mRNA binding [GO:0003729]	cytosol [GO:0005829];mRNA binding [GO:0003729]	GO:0003729;GO:0005829	31	6	411	45.4	6.25
+	2.88713	0.00129678	-0.652399	A0A0R4J4C5	Uncharacterized protein	GLYMA_10G220100	intracellular protein transport [GO:0006886];Rab protein signal transduction [GO:0032482]	vacuolar membrane [GO:0005774]	GTP binding [GO:0005525];GTPase activity [GO:0003924]	GTP binding [GO:0005525];GTPase activity [GO:0003924];intracellular protein transport [GO:0006886];Rab protein signal transduction [GO:0032482];vacuolar membrane [GO:0005774]	GO:0003924;GO:0005525;GO:0005774;GO:0006886;GO:0032482	22	3	206	23.1	5.68
+	3.69594	0.000201402	-0.652831	I1M2R6	Uncharacterized protein	100778545 GLYMA_09G185000	regulation of translational initiation [GO:0006446];translational initiation [GO:0006413]	eukaryotic translation initiation factor 2B complex [GO:0005851]	translation initiation factor activity [GO:0003743]	eukaryotic translation initiation factor 2B complex [GO:0005851];regulation of translational initiation [GO:0006446];translation initiation factor activity [GO:0003743];translational initiation [GO:0006413]	GO:0003743;GO:0005851;GO:0006413;GO:0006446	15	5	415	44.6	6.1
+	4.60527	2.48162e-05	-0.656939	A0A0R0F139	PKS_ER domain-containing protein	100812491 GLYMA_18G177000	lignin biosynthetic process [GO:0009809]		cinnamyl-alcohol dehydrogenase activity [GO:0045551];oxidoreductase activity, acting on the CH-OH group of donors, NAD or NADP as acceptor [GO:0016616]	cinnamyl-alcohol dehydrogenase activity [GO:0045551];lignin biosynthetic process [GO:0009809];oxidoreductase activity, acting on the CH-OH group of donors, NAD or NADP as acceptor [GO:0016616]	GO:0009809;GO:0016616;GO:0045551	75	19	361	39.3	7.28
+	1.39248	0.0405057	-0.658647	A0A0R0HEY5	PMR5N domain-containing protein	100797993 GLYMA_12G209600		Golgi apparatus [GO:0005794];integral component of membrane [GO:0016021]	O-acetyltransferase activity [GO:0016413]	Golgi apparatus [GO:0005794];integral component of membrane [GO:0016021];O-acetyltransferase activity [GO:0016413]	GO:0005794;GO:0016021;GO:0016413	9	2	375	43.4	8.85
+	1.34265	0.0454305	-0.658735	C6SVS0	Phytocyanin domain-containing protein	100305588 GLYMA_06G121100		anchored component of plasma membrane [GO:0046658]	electron transfer activity [GO:0009055]	anchored component of plasma membrane [GO:0046658];electron transfer activity [GO:0009055]	GO:0009055;GO:0046658	31	2	124	13.2	9.25
+	1.9399	0.0114841	-0.66129	I1L410	Uncharacterized protein	100801639 GLYMA_09G170600	glycerol metabolic process [GO:0006071]		ATP binding [GO:0005524];glycerone kinase activity [GO:0004371]	ATP binding [GO:0005524];glycerol metabolic process [GO:0006071];glycerone kinase activity [GO:0004371]	GO:0004371;GO:0005524;GO:0006071	24	5	592	61.2	5.47
+	2.23627	0.00580402	-0.666812	A0A0R0EM40	Uncharacterized protein	GLYMA_19G144700			heme binding [GO:0020037];iron ion binding [GO:0005506];monooxygenase activity [GO:0004497];oxidoreductase activity, acting on paired donors, with incorporation or reduction of molecular oxygen [GO:0016705]	heme binding [GO:0020037];iron ion binding [GO:0005506];monooxygenase activity [GO:0004497];oxidoreductase activity, acting on paired donors, with incorporation or reduction of molecular oxygen [GO:0016705]	GO:0004497;GO:0005506;GO:0016705;GO:0020037	12	4	502	57.1	8.63
+	4.63018	2.34324e-05	-0.668454	I1NBG9	S-adenosylmethionine synthase (EC 2.5.1.6)	100777770 GLYMA_19G220200	one-carbon metabolic process [GO:0006730];S-adenosylmethionine biosynthetic process [GO:0006556]	cytosol [GO:0005829]	ATP binding [GO:0005524];metal ion binding [GO:0046872];methionine adenosyltransferase activity [GO:0004478]	ATP binding [GO:0005524];cytosol [GO:0005829];metal ion binding [GO:0046872];methionine adenosyltransferase activity [GO:0004478];one-carbon metabolic process [GO:0006730];S-adenosylmethionine biosynthetic process [GO:0006556]	GO:0004478;GO:0005524;GO:0005829;GO:0006556;GO:0006730;GO:0046872	75	21	394	43.2	5.91
+	2.69857	0.00200185	-0.670216	C6T4I7	Ribosomal protein L19	100527501 GLYMA_19G213200	translation [GO:0006412]	cytosolic large ribosomal subunit [GO:0022625]	RNA binding [GO:0003723];structural constituent of ribosome [GO:0003735]	cytosolic large ribosomal subunit [GO:0022625];RNA binding [GO:0003723];structural constituent of ribosome [GO:0003735];translation [GO:0006412]	GO:0003723;GO:0003735;GO:0006412;GO:0022625	26	4	212	24.6	11.44
+	1.3858	0.041134	-0.671425	A0A0R0HSJ5	Peptidyl-prolyl cis-trans isomerase (PPIase) (EC 5.2.1.8)	GLYMA_11G175200	protein refolding [GO:0042026]	endosome [GO:0005768];trans-Golgi network [GO:0005802]	cyclosporin A binding [GO:0016018];peptidyl-prolyl cis-trans isomerase activity [GO:0003755];unfolded protein binding [GO:0051082]	cyclosporin A binding [GO:0016018];endosome [GO:0005768];peptidyl-prolyl cis-trans isomerase activity [GO:0003755];protein refolding [GO:0042026];trans-Golgi network [GO:0005802];unfolded protein binding [GO:0051082]	GO:0003755;GO:0005768;GO:0005802;GO:0016018;GO:0042026;GO:0051082	38	4	204	21.9	8.85
+	1.65152	0.0223087	-0.681094	A0A0R0J4W7	Uncharacterized protein	100799082 GLYMA_07G031400			ATP binding [GO:0005524];nucleic acid binding [GO:0003676]	ATP binding [GO:0005524];nucleic acid binding [GO:0003676]	GO:0003676;GO:0005524	56	16	426	48.1	5.74
+	3.80311	0.000157359	-0.683449	I1LWE5	Uncharacterized protein	100809557 GLYMA_13G069800	lipid metabolic process [GO:0006629]		hydrolase activity [GO:0016787]	hydrolase activity [GO:0016787];lipid metabolic process [GO:0006629]	GO:0006629;GO:0016787	31	12	582	66.1	7.75
+	1.87351	0.0133811	-0.684006	I1L571	60S ribosomal protein L13	100305489 GLYMA_09G214400	translation [GO:0006412]	cytosolic large ribosomal subunit [GO:0022625]	structural constituent of ribosome [GO:0003735]	cytosolic large ribosomal subunit [GO:0022625];structural constituent of ribosome [GO:0003735];translation [GO:0006412]	GO:0003735;GO:0006412;GO:0022625	36	7	207	23.8	11.02
+	1.36753	0.042901	-0.686064	K7KFZ9	IU_nuc_hydro domain-containing protein	GLYMA_03G193800	purine nucleoside catabolic process [GO:0006152]	cytosol [GO:0005829]	purine nucleosidase activity [GO:0008477]	cytosol [GO:0005829];purine nucleosidase activity [GO:0008477];purine nucleoside catabolic process [GO:0006152]	GO:0005829;GO:0006152;GO:0008477	12	2	281	30.5	6.01
+	1.54918	0.0282369	-0.686456	K7M7P5	Phospho-2-dehydro-3-deoxyheptonate aldolase (EC 2.5.1.54)	GLYMA_14G176600	aromatic amino acid family biosynthetic process [GO:0009073];chorismate biosynthetic process [GO:0009423]	chloroplast [GO:0009507]	3-deoxy-7-phosphoheptulonate synthase activity [GO:0003849]	3-deoxy-7-phosphoheptulonate synthase activity [GO:0003849];aromatic amino acid family biosynthetic process [GO:0009073];chloroplast [GO:0009507];chorismate biosynthetic process [GO:0009423]	GO:0003849;GO:0009073;GO:0009423;GO:0009507	43	12	509	56.5	7.8
+	3.8795	0.000131977	-0.694557	I1LPA3	Epimerase domain-containing protein	GLYMA_12G019800		integral component of membrane [GO:0016021]	coenzyme binding [GO:0050662];oxidoreductase activity [GO:0016491];oxidoreductase activity, acting on the CH-OH group of donors, NAD or NADP as acceptor [GO:0016616]	coenzyme binding [GO:0050662];integral component of membrane [GO:0016021];oxidoreductase activity [GO:0016491];oxidoreductase activity, acting on the CH-OH group of donors, NAD or NADP as acceptor [GO:0016616]	GO:0016021;GO:0016491;GO:0016616;GO:0050662	46	11	339	37.8	7.96
+	2.76948	0.00170026	-0.695372	K7LPB1	Uncharacterized protein	100805941 GLYMA_11G120900	dimethylallyl diphosphate biosynthetic process [GO:0050992];isopentenyl diphosphate biosynthetic process, methylerythritol 4-phosphate pathway [GO:0019288]		4-hydroxy-3-methylbut-2-en-1-yl diphosphate reductase activity [GO:0051745];metal ion binding [GO:0046872]	4-hydroxy-3-methylbut-2-en-1-yl diphosphate reductase activity [GO:0051745];dimethylallyl diphosphate biosynthetic process [GO:0050992];isopentenyl diphosphate biosynthetic process, methylerythritol 4-phosphate pathway [GO:0019288];metal ion binding [GO:0046872]	GO:0019288;GO:0046872;GO:0050992;GO:0051745	30	8	445	50	5.49
+	2.20635	0.00621799	-0.695819	I1J8X9	Flavodoxin-like domain-containing protein	100811224 GLYMA_01G177600	oxidation-reduction process [GO:0055114]		FMN binding [GO:0010181];NAD(P)H dehydrogenase (quinone) activity [GO:0003955]	FMN binding [GO:0010181];NAD(P)H dehydrogenase (quinone) activity [GO:0003955];oxidation-reduction process [GO:0055114]	GO:0003955;GO:0010181;GO:0055114	20	4	267	28	7.2
+	4.64534	2.26287e-05	-0.701267	I1K2V9	LRRNT_2 domain-containing protein	100776194 GLYMA_05G123700						40	8	335	37.2	9.22
+	1.31348	0.0485871	-0.723026	I1L694	Uncharacterized protein	100779312 GLYMA_09G249100	fructose 6-phosphate metabolic process [GO:0006002];protein N-linked glycosylation [GO:0006487];UDP-N-acetylglucosamine metabolic process [GO:0006047]		carbohydrate derivative binding [GO:0097367];glutamine-fructose-6-phosphate transaminase (isomerizing) activity [GO:0004360]	carbohydrate derivative binding [GO:0097367];fructose 6-phosphate metabolic process [GO:0006002];glutamine-fructose-6-phosphate transaminase (isomerizing) activity [GO:0004360];protein N-linked glycosylation [GO:0006487];UDP-N-acetylglucosamine metabolic process [GO:0006047]	GO:0004360;GO:0006002;GO:0006047;GO:0006487;GO:0097367	14	7	677	74.3	6.35
+	1.76538	0.0171642	-0.723414	K7MQS3	Peptidase A1 domain-containing protein	100791245 GLYMA_18G090900	protein catabolic process [GO:0030163];proteolysis [GO:0006508]		aspartic-type endopeptidase activity [GO:0004190]	aspartic-type endopeptidase activity [GO:0004190];protein catabolic process [GO:0030163];proteolysis [GO:0006508]	GO:0004190;GO:0006508;GO:0030163	18	4	490	52	8.12
+	1.53395	0.0292451	-0.737143	I1KQJ6	Eukaryotic translation initiation factor 3 subunit C (eIF3c) (Eukaryotic translation initiation factor 3 subunit 8) (eIF3 p110)	100781967 GLYMA_08G052900	formation of cytoplasmic translation initiation complex [GO:0001732];translational initiation [GO:0006413]	eukaryotic 43S preinitiation complex [GO:0016282];eukaryotic 48S preinitiation complex [GO:0033290];eukaryotic translation initiation factor 3 complex [GO:0005852]	translation initiation factor activity [GO:0003743];translation initiation factor binding [GO:0031369]	eukaryotic 43S preinitiation complex [GO:0016282];eukaryotic 48S preinitiation complex [GO:0033290];eukaryotic translation initiation factor 3 complex [GO:0005852];formation of cytoplasmic translation initiation complex [GO:0001732];translation initiation factor activity [GO:0003743];translation initiation factor binding [GO:0031369];translational initiation [GO:0006413]	GO:0001732;GO:0003743;GO:0005852;GO:0006413;GO:0016282;GO:0031369;GO:0033290	22	14	926	104.6	5.78
+	3.84466	0.000143	-0.740235	I1JBW7	ZnMc domain-containing protein	GLYMA_02G028100	collagen catabolic process [GO:0030574];extracellular matrix organization [GO:0030198]	extracellular matrix [GO:0031012];integral component of membrane [GO:0016021]	metalloendopeptidase activity [GO:0004222];zinc ion binding [GO:0008270]	collagen catabolic process [GO:0030574];extracellular matrix [GO:0031012];extracellular matrix organization [GO:0030198];integral component of membrane [GO:0016021];metalloendopeptidase activity [GO:0004222];zinc ion binding [GO:0008270]	GO:0004222;GO:0008270;GO:0016021;GO:0030198;GO:0030574;GO:0031012	15	5	393	44	5.86
+	1.38686	0.0410339	-0.74497	I1KAS2	Uncharacterized protein	100777293 GLYMA_06G128600			serine-type peptidase activity [GO:0008236]	serine-type peptidase activity [GO:0008236]	GO:0008236	12	5	770	86.8	6.9
+	1.49949	0.0316596	-0.752872	A0A0R0GVW3	AAI domain-containing protein	GLYMA_13G288100						36	6	158	18.4	5.34
+	2.14991	0.00708089	-0.755105	I1M4H7	Uncharacterized protein	100798721 GLYMA_13G323200			ATP binding [GO:0005524];ATPase activity [GO:0016887]	ATP binding [GO:0005524];ATPase activity [GO:0016887]	GO:0005524;GO:0016887	10	4	593	66.4	6.55
+	2.09884	0.00796449	-0.764233	I1MK24	Uncharacterized protein	100806912 GLYMA_16G009700		integral component of membrane [GO:0016021]		integral component of membrane [GO:0016021]	GO:0016021	4	2	507	56.9	5.71
+	3.24218	0.000572555	-0.775083	A0A0R0I6D2	Uncharacterized protein	GLYMA_10G258500	translation [GO:0006412]	integral component of membrane [GO:0016021];small ribosomal subunit [GO:0015935]	RNA binding [GO:0003723];structural constituent of ribosome [GO:0003735];zinc ion binding [GO:0008270]	integral component of membrane [GO:0016021];RNA binding [GO:0003723];small ribosomal subunit [GO:0015935];structural constituent of ribosome [GO:0003735];translation [GO:0006412];zinc ion binding [GO:0008270]	GO:0003723;GO:0003735;GO:0006412;GO:0008270;GO:0015935;GO:0016021	17	2	103	11.9	7.71
+	1.97737	0.0105348	-0.783869	I1MZC9	Phos_pyr_kin domain-containing protein	GLYMA_18G038600	pyridoxal 5'-phosphate salvage [GO:0009443]	cytosol [GO:0005829]	pyridoxal kinase activity [GO:0008478]	cytosol [GO:0005829];pyridoxal 5'-phosphate salvage [GO:0009443];pyridoxal kinase activity [GO:0008478]	GO:0005829;GO:0008478;GO:0009443	29	5	362	39.7	7.01
+	2.95167	0.00111772	-0.785818	A0A0R4J3N6	Uncharacterized protein	100789402 GLYMA_07G048900	aromatic compound biosynthetic process [GO:0019438]	cytosol [GO:0005829]	O-methyltransferase activity [GO:0008171];protein dimerization activity [GO:0046983];S-adenosylmethionine-dependent methyltransferase activity [GO:0008757]	aromatic compound biosynthetic process [GO:0019438];cytosol [GO:0005829];O-methyltransferase activity [GO:0008171];protein dimerization activity [GO:0046983];S-adenosylmethionine-dependent methyltransferase activity [GO:0008757]	GO:0005829;GO:0008171;GO:0008757;GO:0019438;GO:0046983	32	9	372	41.3	5.34
+	1.81203	0.0154159	-0.786949	I1N5R6	PKS_ER domain-containing protein	100792857 GLYMA_19G008600			oxidoreductase activity [GO:0016491];zinc ion binding [GO:0008270]	oxidoreductase activity [GO:0016491];zinc ion binding [GO:0008270]	GO:0008270;GO:0016491	27	5	320	34.3	5.74
+	1.75082	0.0177493	-0.787012	Q84P43	Protein kinase Pti1	Pti1			ATP binding [GO:0005524];protein tyrosine kinase activity [GO:0004713]	ATP binding [GO:0005524];protein tyrosine kinase activity [GO:0004713]	GO:0004713;GO:0005524	26	5	366	40.4	7.99
+	2.59526	0.00253946	-0.789488	I1LM07	HIT domain-containing protein	GLYMA_11G201800			catalytic activity [GO:0003824]	catalytic activity [GO:0003824]	GO:0003824	20	3	147	17	5.99
+	1.31769	0.0481184	-0.793278	A0A0R0I9F0	Uncharacterized protein	100782533 GLYMA_09G166100						24	3	290	32.1	5.47
+	1.60784	0.0246697	-0.80094	I1LR42	Uncharacterized protein	100790416 GLYMA_12G076100	regulation of phosphoprotein phosphatase activity [GO:0043666]		protein phosphatase binding [GO:0019903]	protein phosphatase binding [GO:0019903];regulation of phosphoprotein phosphatase activity [GO:0043666]	GO:0019903;GO:0043666	8	5	848	93.8	4.59
+	1.6955	0.0201604	-0.808897	A0A368UHG2	NAD(P)-bd_dom domain-containing protein	GLYMA_11G141200						65	14	342	38.7	7.9
+	1.69008	0.0204138	-0.811393	I1MZT2	Peroxidase (EC 1.11.1.7)	100816580 GLYMA_18G055500	hydrogen peroxide catabolic process [GO:0042744];response to oxidative stress [GO:0006979]	extracellular region [GO:0005576]	heme binding [GO:0020037];metal ion binding [GO:0046872];peroxidase activity [GO:0004601]	extracellular region [GO:0005576];heme binding [GO:0020037];hydrogen peroxide catabolic process [GO:0042744];metal ion binding [GO:0046872];peroxidase activity [GO:0004601];response to oxidative stress [GO:0006979]	GO:0004601;GO:0005576;GO:0006979;GO:0020037;GO:0042744;GO:0046872	16	3	322	35.1	8.59
+	1.9918	0.0101907	-0.813936	P46519	Desiccation protectant protein Lea14 homolog		response to desiccation [GO:0009269]	cytosol [GO:0005829]		cytosol [GO:0005829];response to desiccation [GO:0009269]	GO:0005829;GO:0009269	52	6	152	16.5	5.15
+	2.61108	0.00244862	-0.815044	I1LDZ8	Aldo_ket_red domain-containing protein	GLYMA_10G243600						33	6	344	37.7	6.29
+	4.09969	7.94891e-05	-0.825493	I1MRM5	Bet_v_1 domain-containing protein	GLYMA_17G030100	abscisic acid-activated signaling pathway [GO:0009738];defense response [GO:0006952];regulation of protein serine/threonine phosphatase activity [GO:0080163];response to biotic stimulus [GO:0009607]	cytoplasm [GO:0005737];nucleus [GO:0005634]	abscisic acid binding [GO:0010427];protein phosphatase inhibitor activity [GO:0004864];signaling receptor activity [GO:0038023]	abscisic acid binding [GO:0010427];abscisic acid-activated signaling pathway [GO:0009738];cytoplasm [GO:0005737];defense response [GO:0006952];nucleus [GO:0005634];protein phosphatase inhibitor activity [GO:0004864];regulation of protein serine/threonine phosphatase activity [GO:0080163];response to biotic stimulus [GO:0009607];signaling receptor activity [GO:0038023]	GO:0004864;GO:0005634;GO:0005737;GO:0006952;GO:0009607;GO:0009738;GO:0010427;GO:0038023;GO:0080163	70	8	157	17.1	5.07
+	1.37259	0.0424043	-0.834493	I1N3M2	Malic enzyme	100795823 GLYMA_18G229300	malate metabolic process [GO:0006108];pyruvate metabolic process [GO:0006090]	chloroplast [GO:0009507];mitochondrion [GO:0005739]	malate dehydrogenase (decarboxylating) (NAD+) activity [GO:0004471];malic enzyme activity [GO:0004470];metal ion binding [GO:0046872];NAD binding [GO:0051287]	chloroplast [GO:0009507];malate dehydrogenase (decarboxylating) (NAD+) activity [GO:0004471];malate metabolic process [GO:0006108];malic enzyme activity [GO:0004470];metal ion binding [GO:0046872];mitochondrion [GO:0005739];NAD binding [GO:0051287];pyruvate metabolic process [GO:0006090]	GO:0004470;GO:0004471;GO:0005739;GO:0006090;GO:0006108;GO:0009507;GO:0046872;GO:0051287	12	5	600	66.3	6.37
+	2.95803	0.00110146	-0.83658	Q9XET0	Seed maturation protein PM30	PM30 547996 GLYMA_13G363300						17	2	140	15.1	8.9
+	2.17401	0.00669877	-0.83784	A0A0R4J3N9	Uncharacterized protein	100814743 GLYMA_07G259500		cytosol [GO:0005829]	mRNA binding [GO:0003729]	cytosol [GO:0005829];mRNA binding [GO:0003729]	GO:0003729;GO:0005829	22	5	397	43.9	6.64
+	2.31495	0.00484228	-0.839522	I1LTU5	Uncharacterized protein	100806836 GLYMA_12G183700	vacuole organization [GO:0007033]	nucleus [GO:0005634]	ATP binding [GO:0005524];ATPase activity [GO:0016887]	ATP binding [GO:0005524];ATPase activity [GO:0016887];nucleus [GO:0005634];vacuole organization [GO:0007033]	GO:0005524;GO:0005634;GO:0007033;GO:0016887	10	3	436	48.5	7.47
+	2.98319	0.00103947	-0.867807	C6T1S2	Ribosomal protein L19		translation [GO:0006412]	cytosolic large ribosomal subunit [GO:0022625]	RNA binding [GO:0003723];structural constituent of ribosome [GO:0003735]	cytosolic large ribosomal subunit [GO:0022625];RNA binding [GO:0003723];structural constituent of ribosome [GO:0003735];translation [GO:0006412]	GO:0003723;GO:0003735;GO:0006412;GO:0022625	26	4	212	24.7	11.46
+	3.77685	0.000167167	-0.872595	K7L8H9	Uncharacterized protein	100805319 GLYMA_08G238500						12	3	462	52.3	5.49
+	5.70728	1.96209e-06	-0.893569	I1J8T0	Isoflavone reductase	IFR1 GLYMA_01G172600						75	19	318	35.6	5.47
+	2.20155	0.00628712	-0.903593	C6SWW4	Uncharacterized protein	100305855 GLYMA_01G095000			endopeptidase inhibitor activity [GO:0004866]	endopeptidase inhibitor activity [GO:0004866]	GO:0004866	37	5	203	22.4	5.01
+	3.6016	0.000250264	-0.909644	I1N3E5	Epimerase domain-containing protein	GLYMA_18G220500			coenzyme binding [GO:0050662];oxidoreductase activity [GO:0016491];oxidoreductase activity, acting on the CH-OH group of donors, NAD or NADP as acceptor [GO:0016616]	coenzyme binding [GO:0050662];oxidoreductase activity [GO:0016491];oxidoreductase activity, acting on the CH-OH group of donors, NAD or NADP as acceptor [GO:0016616]	GO:0016491;GO:0016616;GO:0050662	62	14	327	36	5.77
+	2.13752	0.00728586	-0.928203	A0A0R0GV25	Oxidored_FMN domain-containing protein	100796758 GLYMA_13G109800	jasmonic acid biosynthetic process [GO:0009695]	peroxisome [GO:0005777]	12-oxophytodienoate reductase activity [GO:0016629];FMN binding [GO:0010181];oxidoreductase activity [GO:0016491]	12-oxophytodienoate reductase activity [GO:0016629];FMN binding [GO:0010181];jasmonic acid biosynthetic process [GO:0009695];oxidoreductase activity [GO:0016491];peroxisome [GO:0005777]	GO:0005777;GO:0009695;GO:0010181;GO:0016491;GO:0016629	19	3	388	42.9	6.42
+	1.50123	0.0315331	-0.935359	I1M2V7	Uncharacterized protein	100789909 GLYMA_13G264500	nucleotide-sugar metabolic process [GO:0009225]		dTDP-glucose 4,6-dehydratase activity [GO:0008460]	dTDP-glucose 4,6-dehydratase activity [GO:0008460];nucleotide-sugar metabolic process [GO:0009225]	GO:0008460;GO:0009225	45	18	669	75.5	7.11
+	1.62443	0.0237447	-0.940728	I1NDF2	Uncharacterized protein	GLYMA_20G022200	exocytosis [GO:0006887];vesicle fusion [GO:0006906]	integral component of membrane [GO:0016021];SNARE complex [GO:0031201]	SNAP receptor activity [GO:0005484];SNARE binding [GO:0000149]	exocytosis [GO:0006887];integral component of membrane [GO:0016021];SNAP receptor activity [GO:0005484];SNARE binding [GO:0000149];SNARE complex [GO:0031201];vesicle fusion [GO:0006906]	GO:0000149;GO:0005484;GO:0006887;GO:0006906;GO:0016021;GO:0031201	10	2	225	25.4	8.41
+	1.88235	0.0131114	-0.941161	K7KMW8	ThiF domain-containing protein	100816132 GLYMA_05G048200			ubiquitin-like modifier activating enzyme activity [GO:0008641]	ubiquitin-like modifier activating enzyme activity [GO:0008641]	GO:0008641	19	4	355	38.9	5.57
+	1.60721	0.0247053	-0.946228	C6T165	Uncharacterized protein	100500260 GLYMA_07G129900	arachidonic acid secretion [GO:0050482];lipid catabolic process [GO:0016042];phospholipid metabolic process [GO:0006644]	extracellular region [GO:0005576]	calcium ion binding [GO:0005509];phospholipase A2 activity [GO:0004623]	arachidonic acid secretion [GO:0050482];calcium ion binding [GO:0005509];extracellular region [GO:0005576];lipid catabolic process [GO:0016042];phospholipase A2 activity [GO:0004623];phospholipid metabolic process [GO:0006644]	GO:0004623;GO:0005509;GO:0005576;GO:0006644;GO:0016042;GO:0050482	31	2	156	17	7.09
+	5.14986	7.08168e-06	-0.956952	Q0WX04	Polygalacturonase inhibiting protein	pgip2 100777271 GLYMA_05G123900						59	14	336	37.5	8.91
+	1.53431	0.0292208	-0.983217	A0A0R0JRZ1	Uncharacterized protein	100776740 GLYMA_05G072300						4	2	627	71.5	6.93
+	3.55354	0.000279552	-0.984713	K7KJM5	Tyrosinase_Cu-bd domain-containing protein	100802763 GLYMA_04G121700	pigment biosynthetic process [GO:0046148]		catechol oxidase activity [GO:0004097];metal ion binding [GO:0046872]	catechol oxidase activity [GO:0004097];metal ion binding [GO:0046872];pigment biosynthetic process [GO:0046148]	GO:0004097;GO:0046148;GO:0046872	21	7	601	67.2	7.12
+	1.31927	0.0479439	-1.00845	I1LTT0	Uncharacterized protein	100801887 GLYMA_12G182700	protein folding [GO:0006457];protein peptidyl-prolyl isomerization [GO:0000413]		peptidyl-prolyl cis-trans isomerase activity [GO:0003755]	peptidyl-prolyl cis-trans isomerase activity [GO:0003755];protein folding [GO:0006457];protein peptidyl-prolyl isomerization [GO:0000413]	GO:0000413;GO:0003755;GO:0006457	4	2	616	69.3	7.3
+	1.58594	0.0259456	-1.02802	Q9XER5	Seed maturation protein PM22	PM22 547533 GLYMA_16G031300	response to desiccation [GO:0009269]	cytosol [GO:0005829]		cytosol [GO:0005829];response to desiccation [GO:0009269]	GO:0005829;GO:0009269	16	2	152	16.7	5.36
+	1.50076	0.0315674	-1.04427	I1M5C1	LEA_2 domain-containing protein	100784963 GLYMA_13G349900		integral component of membrane [GO:0016021];plasma membrane [GO:0005886]		integral component of membrane [GO:0016021];plasma membrane [GO:0005886]	GO:0005886;GO:0016021	19	2	254	27.8	10.23
+	3.29994	0.000501256	-1.04925	I1L776	Uncharacterized protein	GLYMA_09G281900	aromatic compound biosynthetic process [GO:0019438]	cytosol [GO:0005829]	O-methyltransferase activity [GO:0008171];protein dimerization activity [GO:0046983];S-adenosylmethionine-dependent methyltransferase activity [GO:0008757]	aromatic compound biosynthetic process [GO:0019438];cytosol [GO:0005829];O-methyltransferase activity [GO:0008171];protein dimerization activity [GO:0046983];S-adenosylmethionine-dependent methyltransferase activity [GO:0008757]	GO:0005829;GO:0008171;GO:0008757;GO:0019438;GO:0046983	56	10	357	39.9	5.29
+	2.99689	0.00100718	-1.05099	A0A0R0J475	Uncharacterized protein	100814036 GLYMA_07G168900						4	2	704	79.2	7.69
+	2.49173	0.0032231	-1.0534	A0A0R0FVX1	Uncharacterized protein	GLYMA_16G008600		integral component of membrane [GO:0016021]	heme binding [GO:0020037];iron ion binding [GO:0005506];monooxygenase activity [GO:0004497];oxidoreductase activity, acting on paired donors, with incorporation or reduction of molecular oxygen [GO:0016705]	heme binding [GO:0020037];integral component of membrane [GO:0016021];iron ion binding [GO:0005506];monooxygenase activity [GO:0004497];oxidoreductase activity, acting on paired donors, with incorporation or reduction of molecular oxygen [GO:0016705]	GO:0004497;GO:0005506;GO:0016021;GO:0016705;GO:0020037	19	6	515	58.6	7.37
+	1.45007	0.035476	-1.05382	K7KS35	Theta class glutathione S-transferase	547979 GSTT1 GLYMA_05G207000			transferase activity [GO:0016740]	transferase activity [GO:0016740]	GO:0016740	13	2	250	28.4	9.64
+	2.20501	0.00623726	-1.06593	K7MRN9	Uncharacterized protein	100808045 GLYMA_18G126000						3	2	858	93.7	5.62
+	1.31124	0.0488383	-1.06856	I1MCL4	Uncharacterized protein	100776968 GLYMA_15G013000	N-terminal peptidyl-methionine acetylation [GO:0017196]	cytoplasm [GO:0005737]		cytoplasm [GO:0005737];N-terminal peptidyl-methionine acetylation [GO:0017196]	GO:0005737;GO:0017196	6	4	901	102.8	6.95
+	1.62264	0.023843	-1.0708	Q2V732	VHS and GAT domain protein	732580 GLYMA_17G191000	intracellular protein transport [GO:0006886]	cell [GO:0005623]		cell [GO:0005623];intracellular protein transport [GO:0006886]	GO:0005623;GO:0006886	9	3	672	72.9	5.68
+	2.23354	0.00584066	-1.08061	I1MM44	Glyceraldehyde-3-phosphate dehydrogenase (EC 1.2.1.-)	100789951 GLYMA_16G081400	glucose metabolic process [GO:0006006];glycolytic process [GO:0006096]	cytosol [GO:0005829]	glyceraldehyde-3-phosphate dehydrogenase (NAD+) (phosphorylating) activity [GO:0004365];NAD binding [GO:0051287];NADP binding [GO:0050661]	cytosol [GO:0005829];glucose metabolic process [GO:0006006];glyceraldehyde-3-phosphate dehydrogenase (NAD+) (phosphorylating) activity [GO:0004365];glycolytic process [GO:0006096];NAD binding [GO:0051287];NADP binding [GO:0050661]	GO:0004365;GO:0005829;GO:0006006;GO:0006096;GO:0050661;GO:0051287	46	13	418	44.8	8.65
+	2.65798	0.00219798	-1.08077	P46417	Glutathione S-transferase 3 (EC 2.5.1.18)	GST3	glutathione metabolic process [GO:0006749]	cytoplasm [GO:0005737]	glutathione transferase activity [GO:0004364]	cytoplasm [GO:0005737];glutathione metabolic process [GO:0006749];glutathione transferase activity [GO:0004364]	GO:0004364;GO:0005737;GO:0006749	15	3	219	25.9	5.76
+	1.64836	0.0224718	-1.10824	K7LCK9	Uncharacterized protein	100780371 GLYMA_09G085300	cell volume homeostasis [GO:0006884];chloride ion homeostasis [GO:0055064];chloride transmembrane transport [GO:1902476];potassium ion homeostasis [GO:0055075];potassium ion import across plasma membrane [GO:1990573]	cell [GO:0005623];integral component of membrane [GO:0016021]	potassium:chloride symporter activity [GO:0015379]	cell [GO:0005623];cell volume homeostasis [GO:0006884];chloride ion homeostasis [GO:0055064];chloride transmembrane transport [GO:1902476];integral component of membrane [GO:0016021];potassium ion homeostasis [GO:0055075];potassium ion import across plasma membrane [GO:1990573];potassium:chloride symporter activity [GO:0015379]	GO:0005623;GO:0006884;GO:0015379;GO:0016021;GO:0055064;GO:0055075;GO:1902476;GO:1990573	7	4	994	108.4	6.29
+	3.71503	0.000192739	-1.12205	I1KW78	Uncharacterized protein	100801959 GLYMA_08G238100		integral component of membrane [GO:0016021]	heme binding [GO:0020037];iron ion binding [GO:0005506];monooxygenase activity [GO:0004497];oxidoreductase activity, acting on paired donors, with incorporation or reduction of molecular oxygen [GO:0016705]	heme binding [GO:0020037];integral component of membrane [GO:0016021];iron ion binding [GO:0005506];monooxygenase activity [GO:0004497];oxidoreductase activity, acting on paired donors, with incorporation or reduction of molecular oxygen [GO:0016705]	GO:0004497;GO:0005506;GO:0016021;GO:0016705;GO:0020037	19	7	533	60.8	9.16
+	4.7	1.99525e-05	-1.12598	K7LNG5	Isoflavone reductase	100781863 IFR4 GLYMA_11G070600						62	17	318	35.6	5.73
+	1.9253	0.0118768	-1.13401	I1NGN4	Uncharacterized protein	100778321 GLYMA_20G153600	galactose catabolic process [GO:0019388];glucose metabolic process [GO:0006006];glycogen biosynthetic process [GO:0005978]	cytosol [GO:0005829]	magnesium ion binding [GO:0000287];phosphoglucomutase activity [GO:0004614]	cytosol [GO:0005829];galactose catabolic process [GO:0019388];glucose metabolic process [GO:0006006];glycogen biosynthetic process [GO:0005978];magnesium ion binding [GO:0000287];phosphoglucomutase activity [GO:0004614]	GO:0000287;GO:0004614;GO:0005829;GO:0005978;GO:0006006;GO:0019388	10	4	628	68.4	6.35
+	2.99322	0.00101573	-1.14235	C6TAY1	Flavonoid 4'-O-methyltransferase (EC 2.1.1.231) (S-adenosyl-L-methionine-dependent methyltransferase 2) (SOMT-2)		aromatic compound biosynthetic process [GO:0019438]	cytosol [GO:0005829]	flavanone 4'-O-methyltransferase activity [GO:0102767];O-methyltransferase activity [GO:0008171];protein dimerization activity [GO:0046983];S-adenosylmethionine-dependent methyltransferase activity [GO:0008757]	aromatic compound biosynthetic process [GO:0019438];cytosol [GO:0005829];flavanone 4'-O-methyltransferase activity [GO:0102767];O-methyltransferase activity [GO:0008171];protein dimerization activity [GO:0046983];S-adenosylmethionine-dependent methyltransferase activity [GO:0008757]	GO:0005829;GO:0008171;GO:0008757;GO:0019438;GO:0046983;GO:0102767	12	2	358	40.4	5.57
+	1.50151	0.0315127	-1.16472	I1LVU7	diacylglycerol kinase (EC 2.7.1.107)	100811680 GLYMA_13G093100	defense response [GO:0006952];diacylglycerol metabolic process [GO:0046339];glycerolipid metabolic process [GO:0046486];intracellular signal transduction [GO:0035556];lipid phosphorylation [GO:0046834];protein kinase C-activating G protein-coupled receptor signaling pathway [GO:0007205]	plasma membrane [GO:0005886]	ATP binding [GO:0005524];diacylglycerol kinase activity [GO:0004143];NAD+ kinase activity [GO:0003951]	ATP binding [GO:0005524];defense response [GO:0006952];diacylglycerol kinase activity [GO:0004143];diacylglycerol metabolic process [GO:0046339];glycerolipid metabolic process [GO:0046486];intracellular signal transduction [GO:0035556];lipid phosphorylation [GO:0046834];NAD+ kinase activity [GO:0003951];plasma membrane [GO:0005886];protein kinase C-activating G protein-coupled receptor signaling …	GO:0003951;GO:0004143;GO:0005524;GO:0005886;GO:0006952;GO:0007205;GO:0035556;GO:0046339;GO:0046486;GO:0046834	9	2	480	53.5	8.38
+	3.0332	0.000926413	-1.17905	I1NCY1	Uncharacterized protein	GLYMA_20G003500	aromatic compound biosynthetic process [GO:0019438]	cytosol [GO:0005829]	O-methyltransferase activity [GO:0008171];protein dimerization activity [GO:0046983];S-adenosylmethionine-dependent methyltransferase activity [GO:0008757]	aromatic compound biosynthetic process [GO:0019438];cytosol [GO:0005829];O-methyltransferase activity [GO:0008171];protein dimerization activity [GO:0046983];S-adenosylmethionine-dependent methyltransferase activity [GO:0008757]	GO:0005829;GO:0008171;GO:0008757;GO:0019438;GO:0046983	58	11	370	41.1	5.66
+	2.08308	0.00825883	-1.18528	Q96446	Actin (Fragment)	Soy117						38	5	204	22.4	5.62
+	3.30796	0.000492082	-1.2005	I1NE42	Uncharacterized protein	GLYMA_20G054400		cytoplasm [GO:0005737];endoplasmic reticulum [GO:0005783]	adenyl-nucleotide exchange factor activity [GO:0000774]	adenyl-nucleotide exchange factor activity [GO:0000774];cytoplasm [GO:0005737];endoplasmic reticulum [GO:0005783]	GO:0000774;GO:0005737;GO:0005783	15	2	235	26.7	5.38
+	1.49068	0.0323086	-1.21103	K7K1I3	Glyco_transf_20 domain-containing protein	100795250 GLYMA_01G031900	dephosphorylation [GO:0016311]	cytoplasm [GO:0005737];cytosol [GO:0005829]	catalytic activity [GO:0003824]	catalytic activity [GO:0003824];cytoplasm [GO:0005737];cytosol [GO:0005829];dephosphorylation [GO:0016311]	GO:0003824;GO:0005737;GO:0005829;GO:0016311	9	5	860	97.3	7.17
+	1.89663	0.0126872	-1.21253	K7KVV2	Uncharacterized protein	100775870 GLYMA_06G187400	lipid metabolic process [GO:0006629]		hydrolase activity [GO:0016787]	hydrolase activity [GO:0016787];lipid metabolic process [GO:0006629]	GO:0006629;GO:0016787	8	3	617	70.8	7.53
+	1.77952	0.0166142	-1.21997	A0A0R0ETB2	Cog4 domain-containing protein	100808943 GLYMA_19G260100						17	6	744	83.2	5
+	3.87268	0.000134065	-1.22303	A0A0R0HD82	Uncharacterized protein	GLYMA_11G070400						20	4	249	27	8.73
+	3.47768	0.000332903	-1.24565	I1L6V4	Epimerase domain-containing protein	GLYMA_09G269600			coenzyme binding [GO:0050662];oxidoreductase activity [GO:0016491];oxidoreductase activity, acting on the CH-OH group of donors, NAD or NADP as acceptor [GO:0016616]	coenzyme binding [GO:0050662];oxidoreductase activity [GO:0016491];oxidoreductase activity, acting on the CH-OH group of donors, NAD or NADP as acceptor [GO:0016616]	GO:0016491;GO:0016616;GO:0050662	67	14	327	35.9	5.74
+	1.31655	0.0482447	-1.25488	I1LW57	GOLD domain-containing protein	100799948 GLYMA_13G081400	endoplasmic reticulum to Golgi vesicle-mediated transport [GO:0006888];Golgi organization [GO:0007030];intracellular protein transport [GO:0006886]	COPII-coated ER to Golgi transport vesicle [GO:0030134];endoplasmic reticulum [GO:0005783];endoplasmic reticulum membrane [GO:0005789];endoplasmic reticulum-Golgi intermediate compartment [GO:0005793];Golgi apparatus [GO:0005794];integral component of membrane [GO:0016021]		COPII-coated ER to Golgi transport vesicle [GO:0030134];endoplasmic reticulum [GO:0005783];endoplasmic reticulum membrane [GO:0005789];endoplasmic reticulum to Golgi vesicle-mediated transport [GO:0006888];endoplasmic reticulum-Golgi intermediate compartment [GO:0005793];Golgi apparatus [GO:0005794];Golgi organization [GO:0007030];integral component of membrane [GO:0016021];intracellular protein …	GO:0005783;GO:0005789;GO:0005793;GO:0005794;GO:0006886;GO:0006888;GO:0007030;GO:0016021;GO:0030134	8	2	215	24.3	7.42
+	1.3102	0.048955	-1.3171	I1JTQ7	Calcium-transporting ATPase (EC 7.2.2.10)	100810758 GLYMA_04G045400		integral component of membrane [GO:0016021]	ATP binding [GO:0005524];calcium transmembrane transporter activity, phosphorylative mechanism [GO:0005388];calmodulin binding [GO:0005516]	ATP binding [GO:0005524];calcium transmembrane transporter activity, phosphorylative mechanism [GO:0005388];calmodulin binding [GO:0005516];integral component of membrane [GO:0016021]	GO:0005388;GO:0005516;GO:0005524;GO:0016021	10	5	1019	111.2	6.28
+	1.62343	0.0237994	-1.33692	I1M0C1	DUF3700 domain-containing protein	100786699 GLYMA_13G181000						12	2	257	28.1	6.11
+	4.70082	1.99149e-05	-1.38085	I1KBT7	Uncharacterized protein	100790443 GLYMA_06G161200	abscisic acid-activated signaling pathway [GO:0009738];intracellular signal transduction [GO:0035556];peptidyl-serine phosphorylation [GO:0018105];protein autophosphorylation [GO:0046777]	cytoplasm [GO:0005737];nucleus [GO:0005634]	ATP binding [GO:0005524];calcium ion binding [GO:0005509];calcium-dependent protein serine/threonine kinase activity [GO:0009931];calmodulin binding [GO:0005516];calmodulin-dependent protein kinase activity [GO:0004683]	abscisic acid-activated signaling pathway [GO:0009738];ATP binding [GO:0005524];calcium ion binding [GO:0005509];calcium-dependent protein serine/threonine kinase activity [GO:0009931];calmodulin binding [GO:0005516];calmodulin-dependent protein kinase activity [GO:0004683];cytoplasm [GO:0005737];intracellular signal transduction [GO:0035556];nucleus [GO:0005634];peptidyl-serine phosphorylation […	GO:0004683;GO:0005509;GO:0005516;GO:0005524;GO:0005634;GO:0005737;GO:0009738;GO:0009931;GO:0018105;GO:0035556;GO:0046777	10	2	497	56	5.35
+	1.73249	0.0185145	-1.40737	E6YBW4	Pathogenesis-related protein 10	PR10 GLYMA_09G040500	abscisic acid-activated signaling pathway [GO:0009738];defense response to fungus [GO:0050832];regulation of protein serine/threonine phosphatase activity [GO:0080163]	cytoplasm [GO:0005737];nucleus [GO:0005634]	abscisic acid binding [GO:0010427];protein phosphatase inhibitor activity [GO:0004864];ribonuclease activity [GO:0004540];signaling receptor activity [GO:0038023]	abscisic acid binding [GO:0010427];abscisic acid-activated signaling pathway [GO:0009738];cytoplasm [GO:0005737];defense response to fungus [GO:0050832];nucleus [GO:0005634];protein phosphatase inhibitor activity [GO:0004864];regulation of protein serine/threonine phosphatase activity [GO:0080163];ribonuclease activity [GO:0004540];signaling receptor activity [GO:0038023]	GO:0004540;GO:0004864;GO:0005634;GO:0005737;GO:0009738;GO:0010427;GO:0038023;GO:0050832;GO:0080163	28	2	157	17.1	5.54
+	1.44383	0.0359888	-1.41399	K7K5X7	Ribosomal protein L19	100816734 GLYMA_02G015900	translation [GO:0006412]	cytosolic large ribosomal subunit [GO:0022625]	RNA binding [GO:0003723];structural constituent of ribosome [GO:0003735]	cytosolic large ribosomal subunit [GO:0022625];RNA binding [GO:0003723];structural constituent of ribosome [GO:0003735];translation [GO:0006412]	GO:0003723;GO:0003735;GO:0006412;GO:0022625	30	4	212	24.6	11.44
+	1.42994	0.037159	-1.44059	I1JUE0	Cellulose synthase (EC 2.4.1.12)	100810567 GLYMA_04G067900	cell wall organization [GO:0071555];cellulose biosynthetic process [GO:0030244];plant-type primary cell wall biogenesis [GO:0009833]	Golgi apparatus [GO:0005794];integral component of membrane [GO:0016021];plasma membrane [GO:0005886];trans-Golgi network [GO:0005802]	cellulose synthase (UDP-forming) activity [GO:0016760];cellulose synthase activity [GO:0016759];metal ion binding [GO:0046872]	cell wall organization [GO:0071555];cellulose biosynthetic process [GO:0030244];cellulose synthase (UDP-forming) activity [GO:0016760];cellulose synthase activity [GO:0016759];Golgi apparatus [GO:0005794];integral component of membrane [GO:0016021];metal ion binding [GO:0046872];plant-type primary cell wall biogenesis [GO:0009833];plasma membrane [GO:0005886];trans-Golgi network [GO:0005802]	GO:0005794;GO:0005802;GO:0005886;GO:0009833;GO:0016021;GO:0016759;GO:0016760;GO:0030244;GO:0046872;GO:0071555	5	2	1084	122	6.76
+	2.83313	0.00146847	-1.44059	I1J5M6	Uncharacterized protein	GLYMA_01G044200	UDP-galactose transmembrane transport [GO:0072334]	integral component of endoplasmic reticulum membrane [GO:0030176];integral component of Golgi membrane [GO:0030173]	transmembrane transporter activity [GO:0022857];UDP-galactose transmembrane transporter activity [GO:0005459];UDP-glucose transmembrane transporter activity [GO:0005460]	integral component of endoplasmic reticulum membrane [GO:0030176];integral component of Golgi membrane [GO:0030173];transmembrane transporter activity [GO:0022857];UDP-galactose transmembrane transport [GO:0072334];UDP-galactose transmembrane transporter activity [GO:0005459];UDP-glucose transmembrane transporter activity [GO:0005460]	GO:0005459;GO:0005460;GO:0022857;GO:0030173;GO:0030176;GO:0072334	13	2	330	36.9	9.44
+	3.96175	0.000109206	-1.47505	K7MVC1	Uncharacterized protein	100798636 GLYMA_18G287800	cellular response to heat [GO:0034605];cellular response to unfolded protein [GO:0034620];chaperone cofactor-dependent protein refolding [GO:0051085];protein refolding [GO:0042026];response to unfolded protein [GO:0006986]	cytoplasm [GO:0005737]	ATP binding [GO:0005524];ATPase activity [GO:0016887];ATPase activity, coupled [GO:0042623];heat shock protein binding [GO:0031072];misfolded protein binding [GO:0051787];protein folding chaperone [GO:0044183];unfolded protein binding [GO:0051082]	ATP binding [GO:0005524];ATPase activity [GO:0016887];ATPase activity, coupled [GO:0042623];cellular response to heat [GO:0034605];cellular response to unfolded protein [GO:0034620];chaperone cofactor-dependent protein refolding [GO:0051085];cytoplasm [GO:0005737];heat shock protein binding [GO:0031072];misfolded protein binding [GO:0051787];protein folding chaperone [GO:0044183];protein refoldin…	GO:0005524;GO:0005737;GO:0006986;GO:0016887;GO:0031072;GO:0034605;GO:0034620;GO:0042026;GO:0042623;GO:0044183;GO:0051082;GO:0051085;GO:0051787	4	2	673	74.8	6.44
+	3.94469	0.000113583	-1.4933	Q84P29	Seed calcium dependent protein kinase a				ATP binding [GO:0005524];calcium ion binding [GO:0005509];protein kinase activity [GO:0004672]	ATP binding [GO:0005524];calcium ion binding [GO:0005509];protein kinase activity [GO:0004672]	GO:0004672;GO:0005509;GO:0005524	9	2	507	57	5.49
+	2.31566	0.0048344	-1.50547	A0A0R0GG96	Aconitase domain-containing protein	100787098 GLYMA_14G217300	cellular amino acid biosynthetic process [GO:0008652]		3-isopropylmalate dehydratase activity [GO:0003861];4 iron, 4 sulfur cluster binding [GO:0051539]	3-isopropylmalate dehydratase activity [GO:0003861];4 iron, 4 sulfur cluster binding [GO:0051539];cellular amino acid biosynthetic process [GO:0008652]	GO:0003861;GO:0008652;GO:0051539	34	10	500	54.6	7.09
+	2.59064	0.00256661	-1.52246	I1JF25	PMR5N domain-containing protein	100820311 GLYMA_02G140100		Golgi apparatus [GO:0005794]	O-acetyltransferase activity [GO:0016413]	Golgi apparatus [GO:0005794];O-acetyltransferase activity [GO:0016413]	GO:0005794;GO:0016413	19	5	371	42.1	7.88
+	1.43289	0.0369071	-1.59344	I1JST6	RING-type E3 ubiquitin transferase (EC 2.3.2.27)	100815928 GLYMA_04G016500			ubiquitin-protein transferase activity [GO:0004842]	ubiquitin-protein transferase activity [GO:0004842]	GO:0004842	7	3	813	89.2	5.31
+	2.36826	0.00428289	-1.63481	Q3V5S6	Beta-conglycinin alpha subunit	CG-alpha-2 CG-alpha-1			nutrient reservoir activity [GO:0045735]	nutrient reservoir activity [GO:0045735]	GO:0045735	15	7	605	70.2	5.15
+	3.4077	0.000391108	-1.64172	I1M622	Isoflavone reductase	IFR2 100778149 GLYMA_01G211800						59	15	318	35.5	5.74
+	1.41082	0.0388311	-1.68763	I1LD52	Uncharacterized protein	100781129 GLYMA_10G214700	sucrose catabolic process [GO:0005987]	cytosol [GO:0005829]	glycopeptide alpha-N-acetylgalactosaminidase activity [GO:0033926];sucrose alpha-glucosidase activity [GO:0004575]	cytosol [GO:0005829];glycopeptide alpha-N-acetylgalactosaminidase activity [GO:0033926];sucrose alpha-glucosidase activity [GO:0004575];sucrose catabolic process [GO:0005987]	GO:0004575;GO:0005829;GO:0005987;GO:0033926	39	14	555	63.2	6.55
+	1.83179	0.0147301	-1.72232	K7LLB1	WPP domain-containing protein	100785942 GLYMA_10G250400						21	8	533	58	4.81
+	2.13689	0.00729645	-1.89333	I1LGX8	Uncharacterized protein	100802762 GLYMA_11G040800			hydrolase activity [GO:0016787]	hydrolase activity [GO:0016787]	GO:0016787	15	2	250	27.5	4.93
+	1.88972	0.0128909	-1.97177	I1LVS8	Xyloglucan endotransglucosylase/hydrolase (EC 2.4.1.207)	100778340 GLYMA_13G095300	cell wall biogenesis [GO:0042546];cell wall organization [GO:0071555];xyloglucan metabolic process [GO:0010411]	apoplast [GO:0048046];cell wall [GO:0005618]	hydrolase activity, hydrolyzing O-glycosyl compounds [GO:0004553];xyloglucan:xyloglucosyl transferase activity [GO:0016762]	apoplast [GO:0048046];cell wall [GO:0005618];cell wall biogenesis [GO:0042546];cell wall organization [GO:0071555];hydrolase activity, hydrolyzing O-glycosyl compounds [GO:0004553];xyloglucan metabolic process [GO:0010411];xyloglucan:xyloglucosyl transferase activity [GO:0016762]	GO:0004553;GO:0005618;GO:0010411;GO:0016762;GO:0042546;GO:0048046;GO:0071555	31	7	293	33.2	8.02
+	3.62898	0.000234973	-2.01456	I1JA23	Phospholipase D (EC 3.1.4.4)	100786241 GLYMA_01G215100	lipid catabolic process [GO:0016042];phosphatidylcholine metabolic process [GO:0046470]	membrane [GO:0016020]	calcium ion binding [GO:0005509];N-acylphosphatidylethanolamine-specific phospholipase D activity [GO:0070290];phospholipase D activity [GO:0004630]	calcium ion binding [GO:0005509];lipid catabolic process [GO:0016042];membrane [GO:0016020];N-acylphosphatidylethanolamine-specific phospholipase D activity [GO:0070290];phosphatidylcholine metabolic process [GO:0046470];phospholipase D activity [GO:0004630]	GO:0004630;GO:0005509;GO:0016020;GO:0016042;GO:0046470;GO:0070290	9	3	853	96	7.75
+	1.41065	0.0388466	-2.02161	C6T2F1	UBIQUITIN_CONJUGAT_2 domain-containing protein	100500665 GLYMA_10G096200	ubiquitin-dependent protein catabolic process [GO:0006511]		ATP binding [GO:0005524];ubiquitin conjugating enzyme activity [GO:0061631]	ATP binding [GO:0005524];ubiquitin conjugating enzyme activity [GO:0061631];ubiquitin-dependent protein catabolic process [GO:0006511]	GO:0005524;GO:0006511;GO:0061631	30	2	148	16.5	6.92
+	2.71199	0.00194094	-2.02583	A0A0R0GVM5	Xyloglucan endotransglucosylase/hydrolase (EC 2.4.1.207)	GLYMA_13G095000	cell wall biogenesis [GO:0042546];cell wall organization [GO:0071555];xyloglucan metabolic process [GO:0010411]	apoplast [GO:0048046];cell wall [GO:0005618]	hydrolase activity, hydrolyzing O-glycosyl compounds [GO:0004553];xyloglucan:xyloglucosyl transferase activity [GO:0016762]	apoplast [GO:0048046];cell wall [GO:0005618];cell wall biogenesis [GO:0042546];cell wall organization [GO:0071555];hydrolase activity, hydrolyzing O-glycosyl compounds [GO:0004553];xyloglucan metabolic process [GO:0010411];xyloglucan:xyloglucosyl transferase activity [GO:0016762]	GO:0004553;GO:0005618;GO:0010411;GO:0016762;GO:0042546;GO:0048046;GO:0071555	9	2	287	32.3	8.5
+	2.48749	0.00325467	-2.02679	I1L3N6	LigB domain-containing protein	GLYMA_09G156900	cellular aromatic compound metabolic process [GO:0006725]		ferrous iron binding [GO:0008198];oxidoreductase activity, acting on single donors with incorporation of molecular oxygen [GO:0016701];zinc ion binding [GO:0008270]	cellular aromatic compound metabolic process [GO:0006725];ferrous iron binding [GO:0008198];oxidoreductase activity, acting on single donors with incorporation of molecular oxygen [GO:0016701];zinc ion binding [GO:0008270]	GO:0006725;GO:0008198;GO:0008270;GO:0016701	27	3	303	33.8	7.01
+	4.22046	6.01925e-05	-2.07056	K7MP43	Ubiquitin-like domain-containing protein	100783611 GLYMA_17G261600						5	3	937	98.3	5.57
+	2.14919	0.00709262	-2.10147	C6T3U6	Ribosomal protein L19	100527275 GLYMA_19G208200	translation [GO:0006412]	cytosolic large ribosomal subunit [GO:0022625]	RNA binding [GO:0003723];structural constituent of ribosome [GO:0003735]	cytosolic large ribosomal subunit [GO:0022625];RNA binding [GO:0003723];structural constituent of ribosome [GO:0003735];translation [GO:0006412]	GO:0003723;GO:0003735;GO:0006412;GO:0022625	26	4	212	24.8	11.44
+	2.67249	0.00212576	-2.19	C6T7T0	Uncharacterized protein		monoterpene biosynthetic process [GO:0043693]	chloroplast [GO:0009507];thylakoid membrane [GO:0042651]	transferase activity [GO:0016740]	chloroplast [GO:0009507];monoterpene biosynthetic process [GO:0043693];thylakoid membrane [GO:0042651];transferase activity [GO:0016740]	GO:0009507;GO:0016740;GO:0042651;GO:0043693	10	2	342	37	6.07
+	2.93552	0.00116006	-2.19656	I1LBI3	Cysteine synthase (EC 2.5.1.47)	100775420 GLYMA_10G159800	cysteine biosynthetic process from serine [GO:0006535]	cytoplasm [GO:0005737]	cysteine synthase activity [GO:0004124];pyridoxal phosphate binding [GO:0030170]	cysteine biosynthetic process from serine [GO:0006535];cysteine synthase activity [GO:0004124];cytoplasm [GO:0005737];pyridoxal phosphate binding [GO:0030170]	GO:0004124;GO:0005737;GO:0006535;GO:0030170	39	7	324	34.5	5.45
+	1.62761	0.0235716	-2.4577	I1JV82	TPR_REGION domain-containing protein	100799725 GLYMA_04G095900		integral component of membrane [GO:0016021]		integral component of membrane [GO:0016021]	GO:0016021	18	3	221	24.1	8.7
+	5.69326	2.02649e-06	-2.54963	I1JEV8	Abhydrolase_3 domain-containing protein	GLYMA_02G134000			hydrolase activity [GO:0016787]	hydrolase activity [GO:0016787]	GO:0016787	21	4	333	36.8	6.19
+	2.00811	0.0098149	-3.11196	I1M1F3	alpha-1,2-Mannosidase (EC 3.2.1.-)	100789211 GLYMA_13G217900	metabolic process [GO:0008152]	integral component of membrane [GO:0016021]	calcium ion binding [GO:0005509];mannosyl-oligosaccharide 1,2-alpha-mannosidase activity [GO:0004571]	calcium ion binding [GO:0005509];integral component of membrane [GO:0016021];mannosyl-oligosaccharide 1,2-alpha-mannosidase activity [GO:0004571];metabolic process [GO:0008152]	GO:0004571;GO:0005509;GO:0008152;GO:0016021	12	3	610	67.8	7.09
+	2.15151	0.00705482	-3.23778	I1L6V3	Epimerase domain-containing protein	GLYMA_09G269500			coenzyme binding [GO:0050662];oxidoreductase activity [GO:0016491];oxidoreductase activity, acting on the CH-OH group of donors, NAD or NADP as acceptor [GO:0016616]	coenzyme binding [GO:0050662];oxidoreductase activity [GO:0016491];oxidoreductase activity, acting on the CH-OH group of donors, NAD or NADP as acceptor [GO:0016616]	GO:0016491;GO:0016616;GO:0050662	53	12	327	35.9	5.59
+	2.66423	0.00216653	-3.564	I1J8S7	Uncharacterized protein	100794184 GLYMA_01G172300						48	7	270	29.3	6.73
+	3.81129	0.000154424	-4.37883	C6T0S7	Uncharacterized protein		translation [GO:0006412]	ribosome [GO:0005840]	structural constituent of ribosome [GO:0003735]	ribosome [GO:0005840];structural constituent of ribosome [GO:0003735];translation [GO:0006412]	GO:0003735;GO:0005840;GO:0006412	28	2	69	8	9.88

## Sheet: Table S4
Table S4. List of significantly changed proteins in soybean roots in simulated microgravity condition under salt stress compared with nontreatment
Significant	#NAME?	p-value	Difference	Accession	Protein names	Gene names	Gene ontology (biological process)	Gene ontology (cellular component)	Gene ontology (molecular function)	Gene ontology (GO)	Gene ontology IDs	Coverage in Percent	Number of Peptides	Number of AAs	MW in kDa	calc pI
+	4.46249	3.44756e-05	3.95921	A0A0R0I6S7	Uncharacterized protein	GLYMA_10G275600			heme binding [GO:0020037];iron ion binding [GO:0005506];monooxygenase activity [GO:0004497];oxidoreductase activity, acting on paired donors, with incorporation or reduction of molecular oxygen [GO:0016705]	heme binding [GO:0020037];iron ion binding [GO:0005506];monooxygenase activity [GO:0004497];oxidoreductase activity, acting on paired donors, with incorporation or reduction of molecular oxygen [GO:0016705]	GO:0004497;GO:0005506;GO:0016705;GO:0020037	14	4	461	52.9	7.66
+	5.17536	6.67786e-06	3.61669	I1MM02	Uncharacterized protein	100782502 GLYMA_16G077300	protein glycosylation [GO:0006486]	integral component of membrane [GO:0016021]	oligosaccharyl transferase activity [GO:0004576]	integral component of membrane [GO:0016021];oligosaccharyl transferase activity [GO:0004576];protein glycosylation [GO:0006486]	GO:0004576;GO:0006486;GO:0016021	6	3	778	86.4	9.23
+	1.47595	0.0334233	3.42112	I1JYG7	NAC-A/B domain-containing protein	GLYMA_04G227400		nascent polypeptide-associated complex [GO:0005854]		nascent polypeptide-associated complex [GO:0005854]	GO:0005854	48	6	223	24.2	4.45
+	3.66905	0.000214264	3.40215	C6T4I7	Ribosomal protein L19	100527501 GLYMA_19G213200	translation [GO:0006412]	cytosolic large ribosomal subunit [GO:0022625]	RNA binding [GO:0003723];structural constituent of ribosome [GO:0003735]	cytosolic large ribosomal subunit [GO:0022625];RNA binding [GO:0003723];structural constituent of ribosome [GO:0003735];translation [GO:0006412]	GO:0003723;GO:0003735;GO:0006412;GO:0022625	26	4	212	24.6	11.44
+	2.92998	0.00117494	3.36221	I1LPC3	Uncharacterized protein	100791830 GLYMA_12G020700	isoleucyl-tRNA aminoacylation [GO:0006428]		aminoacyl-tRNA editing activity [GO:0002161];ATP binding [GO:0005524];isoleucine-tRNA ligase activity [GO:0004822];tRNA binding [GO:0000049]	aminoacyl-tRNA editing activity [GO:0002161];ATP binding [GO:0005524];isoleucine-tRNA ligase activity [GO:0004822];isoleucyl-tRNA aminoacylation [GO:0006428];tRNA binding [GO:0000049]	GO:0000049;GO:0002161;GO:0004822;GO:0005524;GO:0006428	23	17	1182	134.7	6.58
+	1.41554	0.0384115	3.31516	A0A0R0IXC2	Uncharacterized protein	GLYMA_08G350800		integral component of membrane [GO:0016021]	heme binding [GO:0020037];iron ion binding [GO:0005506];monooxygenase activity [GO:0004497];oxidoreductase activity, acting on paired donors, with incorporation or reduction of molecular oxygen [GO:0016705]	heme binding [GO:0020037];integral component of membrane [GO:0016021];iron ion binding [GO:0005506];monooxygenase activity [GO:0004497];oxidoreductase activity, acting on paired donors, with incorporation or reduction of molecular oxygen [GO:0016705]	GO:0004497;GO:0005506;GO:0016021;GO:0016705;GO:0020037	11	3	513	58.2	8.47
+	1.55351	0.0279567	3.19091	I1KUM4	Importin N-terminal domain-containing protein	100795772 GLYMA_08G187000	protein import into nucleus [GO:0006606]	cytoplasm [GO:0005737];nucleus [GO:0005634]	nuclear import signal receptor activity [GO:0061608];nuclear localization sequence binding [GO:0008139];Ran GTPase binding [GO:0008536]	cytoplasm [GO:0005737];nuclear import signal receptor activity [GO:0061608];nuclear localization sequence binding [GO:0008139];nucleus [GO:0005634];protein import into nucleus [GO:0006606];Ran GTPase binding [GO:0008536]	GO:0005634;GO:0005737;GO:0006606;GO:0008139;GO:0008536;GO:0061608	7	5	1048	115.8	5.03
+	2.34922	0.00447491	3.1513	I1J9Y8	Uncharacterized protein	GLYMA_01G212000						14	2	287	31.7	5.3
+	3.19694	0.000635418	3.13776	Q6X0M9	Chalcone synthase (EC 2.3.1.74) (Chalcone synthase CHS3)	CHS 100791524 GLYMA_08G109300 GLYMA_08G110300 GLYMA_08G110900	biosynthetic process [GO:0009058]		naringenin-chalcone synthase activity [GO:0016210]	biosynthetic process [GO:0009058];naringenin-chalcone synthase activity [GO:0016210]	GO:0009058;GO:0016210	33	8	388	42.5	6.46
+	1.43389	0.036822	3.1158	A0A0R0J4W7	Uncharacterized protein	100799082 GLYMA_07G031400			ATP binding [GO:0005524];nucleic acid binding [GO:0003676]	ATP binding [GO:0005524];nucleic acid binding [GO:0003676]	GO:0003676;GO:0005524	56	16	426	48.1	5.74
+	3.46376	0.000343751	3.10618	C6TFV2	N-acetyltransferase domain-containing protein							28	3	195	22.5	7.69
+	2.45146	0.00353619	3.09484	A0A0R0ESU5	Uncharacterized protein	GLYMA_19G245700						15	3	459	48.9	5.29
+	1.80958	0.015503	3.07976	I1MC68	Uncharacterized protein	100791503 GLYMA_14G216300	proteolysis involved in cellular protein catabolic process [GO:0051603]	extracellular space [GO:0005615];lysosome [GO:0005764]	cysteine-type endopeptidase activity [GO:0004197]	cysteine-type endopeptidase activity [GO:0004197];extracellular space [GO:0005615];lysosome [GO:0005764];proteolysis involved in cellular protein catabolic process [GO:0051603]	GO:0004197;GO:0005615;GO:0005764;GO:0051603	11	2	367	40.2	7.23
+	3.2706	0.000536292	3.07269	C6TH05	Uncharacterized protein		nucleotide-excision repair [GO:0006289];proteasome-mediated ubiquitin-dependent protein catabolic process [GO:0043161]	nucleus [GO:0005634]	damaged DNA binding [GO:0003684]	damaged DNA binding [GO:0003684];nucleotide-excision repair [GO:0006289];nucleus [GO:0005634];proteasome-mediated ubiquitin-dependent protein catabolic process [GO:0043161]	GO:0003684;GO:0005634;GO:0006289;GO:0043161	30	7	400	41.9	4.79
+	3.22697	0.000592971	3.00144	I1LFL2	Importin N-terminal domain-containing protein	100795105 GLYMA_10G297700	protein import into nucleus [GO:0006606]	cytosol [GO:0005829];nuclear envelope [GO:0005635]	Ran GTPase binding [GO:0008536]	cytosol [GO:0005829];nuclear envelope [GO:0005635];protein import into nucleus [GO:0006606];Ran GTPase binding [GO:0008536]	GO:0005635;GO:0005829;GO:0006606;GO:0008536	10	6	1026	117.8	4.91
+	2.13025	0.00740883	2.96497	I1MR83	DUF3700 domain-containing protein	100811383 GLYMA_17G016300						53	8	236	25.5	5.6
+	3.18001	0.000660678	2.92698	A0A368UIC9	Uncharacterized protein	GLYMA_03G028000			metal ion binding [GO:0046872]	metal ion binding [GO:0046872]	GO:0046872	12	4	350	38.7	6.47
+	2.27981	0.00525039	2.92003	I1KM25	Polyadenylate-binding protein (PABP)	100780329 GLYMA_07G215300		cytoplasm [GO:0005737];cytosol [GO:0005829];nucleus [GO:0005634];ribonucleoprotein complex [GO:1990904]	mRNA 3'-UTR binding [GO:0003730];poly(A) binding [GO:0008143];poly(U) RNA binding [GO:0008266];RNA binding [GO:0003723]	cytoplasm [GO:0005737];cytosol [GO:0005829];mRNA 3'-UTR binding [GO:0003730];nucleus [GO:0005634];poly(A) binding [GO:0008143];poly(U) RNA binding [GO:0008266];ribonucleoprotein complex [GO:1990904];RNA binding [GO:0003723]	GO:0003723;GO:0003730;GO:0005634;GO:0005737;GO:0005829;GO:0008143;GO:0008266;GO:1990904	35	13	651	70.9	7.75
+	3.84915	0.000141531	2.83462	I1KZB1	Uncharacterized protein	100789613 GLYMA_08G355600	exocytosis [GO:0006887];vesicle fusion [GO:0006906]	integral component of membrane [GO:0016021];SNARE complex [GO:0031201]	SNAP receptor activity [GO:0005484];SNARE binding [GO:0000149]	exocytosis [GO:0006887];integral component of membrane [GO:0016021];SNAP receptor activity [GO:0005484];SNARE binding [GO:0000149];SNARE complex [GO:0031201];vesicle fusion [GO:0006906]	GO:0000149;GO:0005484;GO:0006887;GO:0006906;GO:0016021;GO:0031201	16	4	221	24.7	8.88
+	1.7823	0.0165081	2.83404	I1L685	Uncharacterized protein	100776652 GLYMA_09G248600	endoplasmic reticulum unfolded protein response [GO:0030968];protein folding [GO:0006457]	endoplasmic reticulum membrane [GO:0005789];integral component of membrane [GO:0016021]	calcium ion binding [GO:0005509];unfolded protein binding [GO:0051082]	calcium ion binding [GO:0005509];endoplasmic reticulum membrane [GO:0005789];endoplasmic reticulum unfolded protein response [GO:0030968];integral component of membrane [GO:0016021];protein folding [GO:0006457];unfolded protein binding [GO:0051082]	GO:0005509;GO:0005789;GO:0006457;GO:0016021;GO:0030968;GO:0051082	17	4	422	49.6	6.19
+	4.95247	1.11565e-05	2.8171	I1MU50	ENTH domain-containing protein	100800909 GLYMA_17G110800	clathrin coat assembly [GO:0048268];clathrin-dependent endocytosis [GO:0072583];endocytosis [GO:0006897];vesicle budding from membrane [GO:0006900]	clathrin-coated pit [GO:0005905];clathrin-coated vesicle [GO:0030136];plasma membrane [GO:0005886]	1-phosphatidylinositol binding [GO:0005545];clathrin heavy chain binding [GO:0032050];phosphatidylinositol-4,5-bisphosphate binding [GO:0005546];SNARE binding [GO:0000149]	1-phosphatidylinositol binding [GO:0005545];clathrin coat assembly [GO:0048268];clathrin heavy chain binding [GO:0032050];clathrin-coated pit [GO:0005905];clathrin-coated vesicle [GO:0030136];clathrin-dependent endocytosis [GO:0072583];endocytosis [GO:0006897];phosphatidylinositol-4,5-bisphosphate binding [GO:0005546];plasma membrane [GO:0005886];SNARE binding [GO:0000149];vesicle budding from me…	GO:0000149;GO:0005545;GO:0005546;GO:0005886;GO:0005905;GO:0006897;GO:0006900;GO:0030136;GO:0032050;GO:0048268;GO:0072583	8	4	548	60.8	6.29
+	1.451	0.0354	2.80313	I1KBT7	Uncharacterized protein	100790443 GLYMA_06G161200	abscisic acid-activated signaling pathway [GO:0009738];intracellular signal transduction [GO:0035556];peptidyl-serine phosphorylation [GO:0018105];protein autophosphorylation [GO:0046777]	cytoplasm [GO:0005737];nucleus [GO:0005634]	ATP binding [GO:0005524];calcium ion binding [GO:0005509];calcium-dependent protein serine/threonine kinase activity [GO:0009931];calmodulin binding [GO:0005516];calmodulin-dependent protein kinase activity [GO:0004683]	abscisic acid-activated signaling pathway [GO:0009738];ATP binding [GO:0005524];calcium ion binding [GO:0005509];calcium-dependent protein serine/threonine kinase activity [GO:0009931];calmodulin binding [GO:0005516];calmodulin-dependent protein kinase activity [GO:0004683];cytoplasm [GO:0005737];intracellular signal transduction [GO:0035556];nucleus [GO:0005634];peptidyl-serine phosphorylation […	GO:0004683;GO:0005509;GO:0005516;GO:0005524;GO:0005634;GO:0005737;GO:0009738;GO:0009931;GO:0018105;GO:0035556;GO:0046777	10	2	497	56	5.35
+	2.20421	0.00624868	2.79935	I1KYC6	Peptidase A1 domain-containing protein	100797345 GLYMA_08G321400	protein catabolic process [GO:0030163];proteolysis [GO:0006508]		aspartic-type endopeptidase activity [GO:0004190]	aspartic-type endopeptidase activity [GO:0004190];protein catabolic process [GO:0030163];proteolysis [GO:0006508]	GO:0004190;GO:0006508;GO:0030163	15	3	482	51.9	7.84
+	2.2383	0.005777	2.7734	A0A0R0HSV1	KH type-2 domain-containing protein	100800747 GLYMA_10G133800	DNA repair [GO:0006281];positive regulation of DNA repair [GO:0045739];translation [GO:0006412]	cytosolic small ribosomal subunit [GO:0022627];nucleus [GO:0005634]	damaged DNA binding [GO:0003684];DNA-(apurinic or apyrimidinic site) endonuclease activity [GO:0003906];oxidized purine DNA binding [GO:0032357];oxidized purine nucleobase lesion DNA N-glycosylase activity [GO:0008534];RNA binding [GO:0003723];structural constituent of ribosome [GO:0003735]	cytosolic small ribosomal subunit [GO:0022627];damaged DNA binding [GO:0003684];DNA repair [GO:0006281];DNA-(apurinic or apyrimidinic site) endonuclease activity [GO:0003906];nucleus [GO:0005634];oxidized purine DNA binding [GO:0032357];oxidized purine nucleobase lesion DNA N-glycosylase activity [GO:0008534];positive regulation of DNA repair [GO:0045739];RNA binding [GO:0003723];structural const…	GO:0003684;GO:0003723;GO:0003735;GO:0003906;GO:0005634;GO:0006281;GO:0006412;GO:0008534;GO:0022627;GO:0032357;GO:0045739	69	19	239	26.6	9.64
+	1.35715	0.0439392	2.75485	I1JQF4	Uncharacterized protein	100811623 GLYMA_03G207900	ubiquitin-dependent protein catabolic process [GO:0006511]	nucleus [GO:0005634]	ubiquitin binding [GO:0043130];ubiquitin protein ligase binding [GO:0031625]	nucleus [GO:0005634];ubiquitin binding [GO:0043130];ubiquitin protein ligase binding [GO:0031625];ubiquitin-dependent protein catabolic process [GO:0006511]	GO:0005634;GO:0006511;GO:0031625;GO:0043130	29	7	413	46.5	5.31
+	2.02327	0.00947839	2.71387	I1KXT6	Uncharacterized protein	100796104 GLYMA_08G300700		integral component of membrane [GO:0016021]	methyltransferase activity [GO:0008168]	integral component of membrane [GO:0016021];methyltransferase activity [GO:0008168]	GO:0008168;GO:0016021	17	7	534	60.3	8.06
+	1.61198	0.0244355	2.70747	I1N5R6	PKS_ER domain-containing protein	100792857 GLYMA_19G008600			oxidoreductase activity [GO:0016491];zinc ion binding [GO:0008270]	oxidoreductase activity [GO:0016491];zinc ion binding [GO:0008270]	GO:0008270;GO:0016491	27	5	320	34.3	5.74
+	1.40152	0.0396716	2.69169	A0A0R0JMI0	Glutamine amidotransferase type-2 domain-containing protein	100819513 GLYMA_06G127400	glutamate biosynthetic process [GO:0006537]		3 iron, 4 sulfur cluster binding [GO:0051538];flavin adenine dinucleotide binding [GO:0050660];FMN binding [GO:0010181];glutamate synthase (NADH) activity [GO:0016040];iron ion binding [GO:0005506]	3 iron, 4 sulfur cluster binding [GO:0051538];flavin adenine dinucleotide binding [GO:0050660];FMN binding [GO:0010181];glutamate biosynthetic process [GO:0006537];glutamate synthase (NADH) activity [GO:0016040];iron ion binding [GO:0005506]	GO:0005506;GO:0006537;GO:0010181;GO:0016040;GO:0050660;GO:0051538	14	19	2185	239.4	6.57
+	1.98534	0.0103433	2.67361	C6T211	zf-Tim10_DDP domain-containing protein	100500530 GLYMA_13G000600	chaperone-mediated protein transport [GO:0072321];protein insertion into mitochondrial inner membrane [GO:0045039]	mitochondrial intermembrane space protein transporter complex [GO:0042719]	metal ion binding [GO:0046872]	chaperone-mediated protein transport [GO:0072321];metal ion binding [GO:0046872];mitochondrial intermembrane space protein transporter complex [GO:0042719];protein insertion into mitochondrial inner membrane [GO:0045039]	GO:0042719;GO:0045039;GO:0046872;GO:0072321	78	4	86	9.3	7.8
+	2.12455	0.00750674	2.66131	C6SXF1	Uncharacterized protein (Fragment)				phosphatase activity [GO:0016791]	phosphatase activity [GO:0016791]	GO:0016791	17	2	248	27.2	5.96
+	2.72205	0.00189649	2.60531	I1L9T0	Methyltransferase (EC 2.1.1.-)	GLYMA_10G090500	sterol biosynthetic process [GO:0016126]	endoplasmic reticulum [GO:0005783]	S-adenosylmethionine-dependent methyltransferase activity [GO:0008757];sterol 24-C-methyltransferase activity [GO:0003838]	endoplasmic reticulum [GO:0005783];S-adenosylmethionine-dependent methyltransferase activity [GO:0008757];sterol 24-C-methyltransferase activity [GO:0003838];sterol biosynthetic process [GO:0016126]	GO:0003838;GO:0005783;GO:0008757;GO:0016126	28	8	340	38.6	6.65
+	2.7942	0.00160619	2.60244	I1J8U6	AAA domain-containing protein	100776095 GLYMA_01G174000	mitochondrion organization [GO:0007005]	mitochondrion [GO:0005739]	ATP binding [GO:0005524];zinc ion binding [GO:0008270]	ATP binding [GO:0005524];mitochondrion [GO:0005739];mitochondrion organization [GO:0007005];zinc ion binding [GO:0008270]	GO:0005524;GO:0005739;GO:0007005;GO:0008270	8	4	626	70.3	8.1
+	1.56155	0.0274442	2.58992	C6SX36	PMEI domain-containing protein	100305900 GLYMA_04G118700	negative regulation of catalytic activity [GO:0043086]		enzyme inhibitor activity [GO:0004857]	enzyme inhibitor activity [GO:0004857];negative regulation of catalytic activity [GO:0043086]	GO:0004857;GO:0043086	18	2	193	21.2	7.96
+	3.204	0.000625168	2.58593	I1LRP2	Dirigent protein	102661321 GLYMA_12G097400		apoplast [GO:0048046]		apoplast [GO:0048046]	GO:0048046	33	3	180	19.5	6.54
+	2.12102	0.007568	2.53888	I1K9R6	NADPH--cytochrome P450 reductase (CPR) (P450R) (EC 1.6.2.4)	100781568 GLYMA_06G097200		cytosol [GO:0005829];endoplasmic reticulum membrane [GO:0005789];integral component of membrane [GO:0016021]	flavin adenine dinucleotide binding [GO:0050660];FMN binding [GO:0010181];NADP binding [GO:0050661];NADPH-hemoprotein reductase activity [GO:0003958];oxidoreductase activity [GO:0016491]	cytosol [GO:0005829];endoplasmic reticulum membrane [GO:0005789];flavin adenine dinucleotide binding [GO:0050660];FMN binding [GO:0010181];integral component of membrane [GO:0016021];NADP binding [GO:0050661];NADPH-hemoprotein reductase activity [GO:0003958];oxidoreductase activity [GO:0016491]	GO:0003958;GO:0005789;GO:0005829;GO:0010181;GO:0016021;GO:0016491;GO:0050660;GO:0050661	20	7	691	76.7	5.35
+	3.62382	0.000237782	2.52831	I1KQH1	Tr-type G domain-containing protein	GLYMA_08G051200	cytoplasmic translational termination [GO:0002184];translation [GO:0006412]	cytosol [GO:0005829];translation release factor complex [GO:0018444]	GTP binding [GO:0005525];GTPase activity [GO:0003924];translation release factor activity [GO:0003747]	cytoplasmic translational termination [GO:0002184];cytosol [GO:0005829];GTP binding [GO:0005525];GTPase activity [GO:0003924];translation [GO:0006412];translation release factor activity [GO:0003747];translation release factor complex [GO:0018444]	GO:0002184;GO:0003747;GO:0003924;GO:0005525;GO:0005829;GO:0006412;GO:0018444	24	9	504	56.3	5.26
+	2.93661	0.00115715	2.5185	I1M3W1	Ribosomal_S7 domain-containing protein	GLYMA_13G300300	ribosomal small subunit assembly [GO:0000028];translation [GO:0006412]	cytosolic small ribosomal subunit [GO:0022627]	mRNA binding [GO:0003729];rRNA binding [GO:0019843];structural constituent of ribosome [GO:0003735]	cytosolic small ribosomal subunit [GO:0022627];mRNA binding [GO:0003729];ribosomal small subunit assembly [GO:0000028];rRNA binding [GO:0019843];structural constituent of ribosome [GO:0003735];translation [GO:0006412]	GO:0000028;GO:0003729;GO:0003735;GO:0006412;GO:0019843;GO:0022627	49	8	204	22.6	9.48
+	2.34954	0.00447161	2.513	C6TMH8	Ribosomal protein L19	100818880 GLYMA_02G016000	translation [GO:0006412]	cytosolic large ribosomal subunit [GO:0022625]	RNA binding [GO:0003723];structural constituent of ribosome [GO:0003735]	cytosolic large ribosomal subunit [GO:0022625];RNA binding [GO:0003723];structural constituent of ribosome [GO:0003735];translation [GO:0006412]	GO:0003723;GO:0003735;GO:0006412;GO:0022625	30	4	212	24.7	11.44
+	3.11497	0.000767413	2.51055	K7KB27	Uncharacterized protein	100781113 GLYMA_02G272200			2 iron, 2 sulfur cluster binding [GO:0051537];electron transfer activity [GO:0009055];FAD binding [GO:0071949];iron ion binding [GO:0005506]	2 iron, 2 sulfur cluster binding [GO:0051537];electron transfer activity [GO:0009055];FAD binding [GO:0071949];iron ion binding [GO:0005506]	GO:0005506;GO:0009055;GO:0051537;GO:0071949	8	6	1365	150.1	6.52
+	2.70625	0.00196676	2.50066	I1K292	Uncharacterized protein	100792725 GLYMA_05G100400	isoprenoid biosynthetic process [GO:0008299]		transferase activity [GO:0016740]	isoprenoid biosynthetic process [GO:0008299];transferase activity [GO:0016740]	GO:0008299;GO:0016740	26	4	322	35.1	5.69
+	3.58715	0.000258734	2.49783	C6TCC7	DUF89 domain-containing protein							14	2	364	40.7	5.02
+	2.79655	0.00159754	2.48351	I1M5F7	Uncharacterized protein	100780666 GLYMA_13G353500	protein processing involved in protein targeting to mitochondrion [GO:0006627]	mitochondrial inner membrane [GO:0005743];mitochondrial processing peptidase complex [GO:0017087];mitochondrion [GO:0005739]	catalytic activity [GO:0003824];metal ion binding [GO:0046872]	catalytic activity [GO:0003824];metal ion binding [GO:0046872];mitochondrial inner membrane [GO:0005743];mitochondrial processing peptidase complex [GO:0017087];mitochondrion [GO:0005739];protein processing involved in protein targeting to mitochondrion [GO:0006627]	GO:0003824;GO:0005739;GO:0005743;GO:0006627;GO:0017087;GO:0046872	18	6	491	52.9	6.28
+	1.39242	0.0405119	2.48233	A0A0R0GQB4	Uncharacterized protein	100801369 GLYMA_13G183500	pigment biosynthetic process [GO:0046148]		catechol oxidase activity [GO:0004097];metal ion binding [GO:0046872]	catechol oxidase activity [GO:0004097];metal ion binding [GO:0046872];pigment biosynthetic process [GO:0046148]	GO:0004097;GO:0046148;GO:0046872	10	3	620	69.5	6.35
+	1.88681	0.0129774	2.46973	K7L123	UMP-CMP kinase (EC 2.7.4.14) (Deoxycytidylate kinase) (CK) (dCMP kinase) (Uridine monophosphate/cytidine monophosphate kinase) (UMP/CMP kinase) (UMP/CMPK)	100306603 GLYMA_07G121000	'de novo' pyrimidine nucleobase biosynthetic process [GO:0006207];pyrimidine nucleotide biosynthetic process [GO:0006221]	cytoplasm [GO:0005737];nucleus [GO:0005634]	ATP binding [GO:0005524];cytidylate kinase activity [GO:0004127];uridylate kinase activity [GO:0009041]	ATP binding [GO:0005524];cytidylate kinase activity [GO:0004127];cytoplasm [GO:0005737];'de novo' pyrimidine nucleobase biosynthetic process [GO:0006207];nucleus [GO:0005634];pyrimidine nucleotide biosynthetic process [GO:0006221];uridylate kinase activity [GO:0009041]	GO:0004127;GO:0005524;GO:0005634;GO:0005737;GO:0006207;GO:0006221;GO:0009041	43	7	207	22.9	5.55
+	2.23442	0.00582877	2.45153	I1KYK9	Uncharacterized protein	100815825 GLYMA_08G330700	cell wall organization [GO:0071555];cellulose biosynthetic process [GO:0030244]	integral component of membrane [GO:0016021]	cellulose synthase (UDP-forming) activity [GO:0016760]	cell wall organization [GO:0071555];cellulose biosynthetic process [GO:0030244];cellulose synthase (UDP-forming) activity [GO:0016760];integral component of membrane [GO:0016021]	GO:0016021;GO:0016760;GO:0030244;GO:0071555	8	3	560	64.4	7.71
+	2.74101	0.00181547	2.40039	I1KW58	Protein kinase domain-containing protein	100798233 GLYMA_08G235900	protein autophosphorylation [GO:0046777]	integral component of membrane [GO:0016021];plasma membrane [GO:0005886]	ATP binding [GO:0005524];protein serine/threonine kinase activity [GO:0004674]	ATP binding [GO:0005524];integral component of membrane [GO:0016021];plasma membrane [GO:0005886];protein autophosphorylation [GO:0046777];protein serine/threonine kinase activity [GO:0004674]	GO:0004674;GO:0005524;GO:0005886;GO:0016021;GO:0046777	4	2	1034	113.8	6.34
+	1.37302	0.0423623	2.39113	I1K795	Uncharacterized protein	100809366 GLYMA_06G014700	proteolysis involved in cellular protein catabolic process [GO:0051603]	extracellular space [GO:0005615];lysosome [GO:0005764]	cysteine-type endopeptidase activity [GO:0004197]	cysteine-type endopeptidase activity [GO:0004197];extracellular space [GO:0005615];lysosome [GO:0005764];proteolysis involved in cellular protein catabolic process [GO:0051603]	GO:0004197;GO:0005615;GO:0005764;GO:0051603	14	3	350	39.5	6.04
+	2.47145	0.00337715	2.37836	I1LY25	WD_REPEATS_REGION domain-containing protein	100790793 GLYMA_13G107300						19	2	321	34.4	5.95
+	2.14219	0.00720798	2.37111	K7MNG0	AAA domain-containing protein	100808349 GLYMA_17G228100	proteolysis [GO:0006508]	chloroplast envelope [GO:0009941];membrane [GO:0016020];mitochondrion [GO:0005739]	ATP binding [GO:0005524];ATP-dependent peptidase activity [GO:0004176];metalloendopeptidase activity [GO:0004222]	ATP binding [GO:0005524];ATP-dependent peptidase activity [GO:0004176];chloroplast envelope [GO:0009941];membrane [GO:0016020];metalloendopeptidase activity [GO:0004222];mitochondrion [GO:0005739];proteolysis [GO:0006508]	GO:0004176;GO:0004222;GO:0005524;GO:0005739;GO:0006508;GO:0009941;GO:0016020	11	5	714	77.3	8.75
+	1.60724	0.0247037	2.37025	E3W9C1	Protein disulfide isomerase S-2 (Protein disulfide isomerase-like protein)	PDIS-2 100037472 Gm pdis-2 GLYMA_19G229000	cell redox homeostasis [GO:0045454]	endoplasmic reticulum [GO:0005783]	isomerase activity [GO:0016853]	cell redox homeostasis [GO:0045454];endoplasmic reticulum [GO:0005783];isomerase activity [GO:0016853]	GO:0005783;GO:0016853;GO:0045454	35	9	362	39.8	6.32
+	1.53834	0.028951	2.36812	I1LUS1	SHSP domain-containing protein	100815742 GLYMA_12G215300						20	2	192	22.3	6.21
+	1.73642	0.0183475	2.36502	C6KXH6	Protein disulfide isomerase L-3b	PDIL-3b GLYMA_15G015700	cell redox homeostasis [GO:0045454];protein folding [GO:0006457];response to endoplasmic reticulum stress [GO:0034976]	endoplasmic reticulum [GO:0005783]	protein disulfide isomerase activity [GO:0003756]	cell redox homeostasis [GO:0045454];endoplasmic reticulum [GO:0005783];protein disulfide isomerase activity [GO:0003756];protein folding [GO:0006457];response to endoplasmic reticulum stress [GO:0034976]	GO:0003756;GO:0005783;GO:0006457;GO:0034976;GO:0045454	15	5	523	58.8	4.97
+	1.80855	0.0155398	2.35206	E2FKH7	Sieve element occlusion f	SEOf 100812318 Glyma10g00260 GLYMA_10G000500	phloem development [GO:0010088]			phloem development [GO:0010088]	GO:0010088	30	14	698	80	6.83
+	1.53488	0.0291825	2.34946	I1JG95	HP domain-containing protein	100788765 GLYMA_02G184600	actin filament bundle assembly [GO:0051017]		actin filament binding [GO:0051015]	actin filament binding [GO:0051015];actin filament bundle assembly [GO:0051017]	GO:0051015;GO:0051017	24	13	930	102.6	5.92
+	2.76163	0.00173127	2.34135	A0A0R4J3H1	Uncharacterized protein	100793432 GLYMA_06G193200	nucleosome assembly [GO:0006334]	nucleus [GO:0005634]		nucleosome assembly [GO:0006334];nucleus [GO:0005634]	GO:0005634;GO:0006334	38	7	263	30.4	4.32
+	1.8282	0.0148523	2.31847	A0A0R0FWT8	Peptidylprolyl isomerase (EC 5.2.1.8)	GLYMA_15G056800			peptidyl-prolyl cis-trans isomerase activity [GO:0003755]	peptidyl-prolyl cis-trans isomerase activity [GO:0003755]	GO:0003755	27	2	140	15.3	8.46
+	2.50611	0.00311809	2.31595	I1N6V9	Uncharacterized protein	100790031 GLYMA_19G052300	intracellular protein transport [GO:0006886];Rab protein signal transduction [GO:0032482]	Golgi apparatus [GO:0005794]	GTP binding [GO:0005525];GTPase activity [GO:0003924]	Golgi apparatus [GO:0005794];GTP binding [GO:0005525];GTPase activity [GO:0003924];intracellular protein transport [GO:0006886];Rab protein signal transduction [GO:0032482]	GO:0003924;GO:0005525;GO:0005794;GO:0006886;GO:0032482	45	7	211	23.5	7.83
+	2.32487	0.00473291	2.28893	I7AI86	Ferritin (EC 1.16.3.1)	Fer2-2	cellular iron ion homeostasis [GO:0006879];iron ion transport [GO:0006826]	cell [GO:0005623]	ferric iron binding [GO:0008199];ferroxidase activity [GO:0004322]	cell [GO:0005623];cellular iron ion homeostasis [GO:0006879];ferric iron binding [GO:0008199];ferroxidase activity [GO:0004322];iron ion transport [GO:0006826]	GO:0004322;GO:0005623;GO:0006826;GO:0006879;GO:0008199	32	7	249	27.8	5.96
+	2.02167	0.00951333	2.27033	I1L3X9	Sucrose synthase (EC 2.4.1.13)	100805344 GLYMA_09G167000	sucrose metabolic process [GO:0005985]	integral component of membrane [GO:0016021]	sucrose synthase activity [GO:0016157]	integral component of membrane [GO:0016021];sucrose metabolic process [GO:0005985];sucrose synthase activity [GO:0016157]	GO:0005985;GO:0016021;GO:0016157	9	4	921	104.1	7.06
+	1.69388	0.0202359	2.26474	I1MM44	Glyceraldehyde-3-phosphate dehydrogenase (EC 1.2.1.-)	100789951 GLYMA_16G081400	glucose metabolic process [GO:0006006];glycolytic process [GO:0006096]	cytosol [GO:0005829]	glyceraldehyde-3-phosphate dehydrogenase (NAD+) (phosphorylating) activity [GO:0004365];NAD binding [GO:0051287];NADP binding [GO:0050661]	cytosol [GO:0005829];glucose metabolic process [GO:0006006];glyceraldehyde-3-phosphate dehydrogenase (NAD+) (phosphorylating) activity [GO:0004365];glycolytic process [GO:0006096];NAD binding [GO:0051287];NADP binding [GO:0050661]	GO:0004365;GO:0005829;GO:0006006;GO:0006096;GO:0050661;GO:0051287	46	13	418	44.8	8.65
+	1.75891	0.0174215	2.25513	I1ML09	TOG domain-containing protein	100780183 GLYMA_16G039900	protein import into nucleus [GO:0006606]	cytoplasm [GO:0005737];nucleus [GO:0005634]	nuclear import signal receptor activity [GO:0061608];nuclear localization sequence binding [GO:0008139]	cytoplasm [GO:0005737];nuclear import signal receptor activity [GO:0061608];nuclear localization sequence binding [GO:0008139];nucleus [GO:0005634];protein import into nucleus [GO:0006606]	GO:0005634;GO:0005737;GO:0006606;GO:0008139;GO:0061608	12	7	1114	123.4	5.01
+	1.67919	0.0209319	2.25089	C6T504	Aldedh domain-containing protein				oxidoreductase activity [GO:0016491]	oxidoreductase activity [GO:0016491]	GO:0016491	68	6	93	10.3	8.5
+	1.89385	0.0127688	2.24765	I1K8C9	Glycine cleavage system P protein (EC 1.4.4.2)	100814366 GLYMA_06G052100	glycine decarboxylation via glycine cleavage system [GO:0019464]	apoplast [GO:0048046];chloroplast envelope [GO:0009941];glycine cleavage complex [GO:0005960];mitochondrion [GO:0005739]	glycine binding [GO:0016594];glycine dehydrogenase (decarboxylating) activity [GO:0004375];pyridoxal phosphate binding [GO:0030170]	apoplast [GO:0048046];chloroplast envelope [GO:0009941];glycine binding [GO:0016594];glycine cleavage complex [GO:0005960];glycine decarboxylation via glycine cleavage system [GO:0019464];glycine dehydrogenase (decarboxylating) activity [GO:0004375];mitochondrion [GO:0005739];pyridoxal phosphate binding [GO:0030170]	GO:0004375;GO:0005739;GO:0005960;GO:0009941;GO:0016594;GO:0019464;GO:0030170;GO:0048046	29	14	1023	111	7.36
+	1.82593	0.0149304	2.21734	A0A0R0FND6	Elongation factor G, chloroplastic (cEF-G)	GLYMA_17G137600		chloroplast [GO:0009507]	GTP binding [GO:0005525];GTPase activity [GO:0003924];translation elongation factor activity [GO:0003746]	chloroplast [GO:0009507];GTP binding [GO:0005525];GTPase activity [GO:0003924];translation elongation factor activity [GO:0003746]	GO:0003746;GO:0003924;GO:0005525;GO:0009507	10	4	787	86.8	5.77
+	2.82772	0.00148688	2.21335	I1LG73	Uncharacterized protein	100787913 GLYMA_11G017000	mitochondrial fission [GO:0000266]	cytoplasm [GO:0005737];membrane [GO:0016020]	GTP binding [GO:0005525];GTPase activity [GO:0003924];microtubule binding [GO:0008017]	cytoplasm [GO:0005737];GTP binding [GO:0005525];GTPase activity [GO:0003924];membrane [GO:0016020];microtubule binding [GO:0008017];mitochondrial fission [GO:0000266]	GO:0000266;GO:0003924;GO:0005525;GO:0005737;GO:0008017;GO:0016020	17	7	610	68.3	7.58
+	3.7556	0.000175551	2.2087	I1JIR8	Uncharacterized protein	100792637 GLYMA_02G275400			RNA binding [GO:0003723]	RNA binding [GO:0003723]	GO:0003723	10	4	496	54	5.35
+	1.39024	0.0407153	2.20631	K7MV60	Metalloenzyme domain-containing protein	100800946 GLYMA_18G279400			2,3-bisphosphoglycerate-independent phosphoglycerate mutase activity [GO:0046537];metal ion binding [GO:0046872]	2,3-bisphosphoglycerate-independent phosphoglycerate mutase activity [GO:0046537];metal ion binding [GO:0046872]	GO:0046537;GO:0046872	4	2	496	53	6.4
+	1.83776	0.0145291	2.20358	A0A0R0IPJ5	M20_dimer domain-containing protein	100789077 GLYMA_08G196800			hydrolase activity [GO:0016787]	hydrolase activity [GO:0016787]	GO:0016787	17	5	466	51.3	6.57
+	1.77337	0.0168513	2.18902	A0A0R0ETB2	Cog4 domain-containing protein	100808943 GLYMA_19G260100						17	6	744	83.2	5
+	2.52394	0.00299269	2.13653	A0A0R0ENR6	Uncharacterized protein	100812165 GLYMA_19G168200			RNA binding [GO:0003723]	RNA binding [GO:0003723]	GO:0003723	16	5	448	49.4	5.1
+	2.66737	0.00215097	2.13326	I1MBD1	Clathrin heavy chain	100776763 GLYMA_14G195400	intracellular protein transport [GO:0006886];receptor-mediated endocytosis [GO:0006898]	chloroplast [GO:0009507];clathrin coat of coated pit [GO:0030132];clathrin coat of trans-Golgi network vesicle [GO:0030130];clathrin complex [GO:0071439];cytosol [GO:0005829];Golgi apparatus [GO:0005794];plasma membrane [GO:0005886];plasmodesma [GO:0009506]	clathrin light chain binding [GO:0032051];structural molecule activity [GO:0005198]	chloroplast [GO:0009507];clathrin coat of coated pit [GO:0030132];clathrin coat of trans-Golgi network vesicle [GO:0030130];clathrin complex [GO:0071439];clathrin light chain binding [GO:0032051];cytosol [GO:0005829];Golgi apparatus [GO:0005794];intracellular protein transport [GO:0006886];plasma membrane [GO:0005886];plasmodesma [GO:0009506];receptor-mediated endocytosis [GO:0006898];structural …	GO:0005198;GO:0005794;GO:0005829;GO:0005886;GO:0006886;GO:0006898;GO:0009506;GO:0009507;GO:0030130;GO:0030132;GO:0032051;GO:0071439	32	39	1703	192.7	5.36
+	2.39013	0.00407259	2.10003	I1JNN8	Dirigent protein	GLYMA_03G147700	jasmonic acid biosynthetic process [GO:0009695]	apoplast [GO:0048046]	allene-oxide cyclase activity [GO:0046423]	allene-oxide cyclase activity [GO:0046423];apoplast [GO:0048046];jasmonic acid biosynthetic process [GO:0009695]	GO:0009695;GO:0046423;GO:0048046	27	3	186	20.5	5.27
+	1.34579	0.0451038	2.08253	A0A0R0JBP2	Uncharacterized protein	GLYMA_07G202900	intracellular protein transport [GO:0006886];Rab protein signal transduction [GO:0032482]	endosome [GO:0005768]	GTP binding [GO:0005525];GTPase activity [GO:0003924]	endosome [GO:0005768];GTP binding [GO:0005525];GTPase activity [GO:0003924];intracellular protein transport [GO:0006886];Rab protein signal transduction [GO:0032482]	GO:0003924;GO:0005525;GO:0005768;GO:0006886;GO:0032482	35	7	217	24.1	5.69
+	1.47197	0.0337308	2.08149	I1MIA8	Uncharacterized protein	100800510 GLYMA_15G217700			calcium ion binding [GO:0005509]	calcium ion binding [GO:0005509]	GO:0005509	50	7	137	15.2	4.64
+	2.86833	0.00135415	2.07541	K7M828	UBA_e1_C domain-containing protein	100799433 GLYMA_14G196800	cellular protein modification process [GO:0006464]		ATP binding [GO:0005524];ubiquitin-like modifier activating enzyme activity [GO:0008641]	ATP binding [GO:0005524];cellular protein modification process [GO:0006464];ubiquitin-like modifier activating enzyme activity [GO:0008641]	GO:0005524;GO:0006464;GO:0008641	36	24	1094	120.9	5.43
+	1.34343	0.0453494	2.07237	I1JCB1	Iso_dh domain-containing protein	100800050 GLYMA_02G042100	isocitrate metabolic process [GO:0006102];tricarboxylic acid cycle [GO:0006099]	mitochondrion [GO:0005739]	isocitrate dehydrogenase (NAD+) activity [GO:0004449]	isocitrate dehydrogenase (NAD+) activity [GO:0004449];isocitrate metabolic process [GO:0006102];mitochondrion [GO:0005739];tricarboxylic acid cycle [GO:0006099]	GO:0004449;GO:0005739;GO:0006099;GO:0006102	38	9	364	39.5	7.74
+	3.28472	0.000519129	2.05864	C6TH00	Uncharacterized protein	100808514 GLYMA_16G148100						12	2	331	36.6	8.31
+	1.79864	0.0158985	2.04268	K7KQN4	AIG1-type G domain-containing protein	100777600 GLYMA_05G166300	protein targeting to chloroplast [GO:0045036]	chloroplast outer membrane [GO:0009707]	GTP binding [GO:0005525];hydrolase activity, acting on acid anhydrides [GO:0016817]	chloroplast outer membrane [GO:0009707];GTP binding [GO:0005525];hydrolase activity, acting on acid anhydrides [GO:0016817];protein targeting to chloroplast [GO:0045036]	GO:0005525;GO:0009707;GO:0016817;GO:0045036	4	3	1240	133.3	4.61
+	1.58253	0.0261499	2.04148	I1M0C6	Clathrin light chain	100788673 GLYMA_13G181500	clathrin coat assembly [GO:0048268];clathrin-dependent endocytosis [GO:0072583];intracellular protein transport [GO:0006886]	clathrin coat of coated pit [GO:0030132];clathrin coat of trans-Golgi network vesicle [GO:0030130];clathrin vesicle coat [GO:0030125];plasma membrane [GO:0005886]	clathrin heavy chain binding [GO:0032050];structural molecule activity [GO:0005198]	clathrin coat assembly [GO:0048268];clathrin coat of coated pit [GO:0030132];clathrin coat of trans-Golgi network vesicle [GO:0030130];clathrin heavy chain binding [GO:0032050];clathrin vesicle coat [GO:0030125];clathrin-dependent endocytosis [GO:0072583];intracellular protein transport [GO:0006886];plasma membrane [GO:0005886];structural molecule activity [GO:0005198]	GO:0005198;GO:0005886;GO:0006886;GO:0030125;GO:0030130;GO:0030132;GO:0032050;GO:0048268;GO:0072583	21	5	303	33.5	5.34
+	4.82697	1.48948e-05	2.03921	C6SXM8	Ribosomal protein L19	100499875 GLYMA_03G216600	translation [GO:0006412]	cytosolic large ribosomal subunit [GO:0022625]	RNA binding [GO:0003723];structural constituent of ribosome [GO:0003735]	cytosolic large ribosomal subunit [GO:0022625];RNA binding [GO:0003723];structural constituent of ribosome [GO:0003735];translation [GO:0006412]	GO:0003723;GO:0003735;GO:0006412;GO:0022625	26	4	212	24.6	11.44
+	1.31193	0.0487608	2.03386	I1J8S7	Uncharacterized protein	100794184 GLYMA_01G172300						48	7	270	29.3	6.73
+	3.88189	0.000131255	2.03209	I1LFF1	Chalcone-flavonone isomerase family protein	GLYMA_10G292200			intramolecular lyase activity [GO:0016872]	intramolecular lyase activity [GO:0016872]	GO:0016872	59	9	226	25	5.24
+	1.7321	0.0185312	2.01858	I1LZE1	Pyruvate kinase (EC 2.7.1.40)	100802271 GLYMA_13G149800	cellular response to insulin stimulus [GO:0032869];glycolytic process [GO:0006096]	cytoplasm [GO:0005737]	kinase activity [GO:0016301];magnesium ion binding [GO:0000287];potassium ion binding [GO:0030955];pyruvate kinase activity [GO:0004743]	cellular response to insulin stimulus [GO:0032869];cytoplasm [GO:0005737];glycolytic process [GO:0006096];kinase activity [GO:0016301];magnesium ion binding [GO:0000287];potassium ion binding [GO:0030955];pyruvate kinase activity [GO:0004743]	GO:0000287;GO:0004743;GO:0005737;GO:0006096;GO:0016301;GO:0030955;GO:0032869	55	19	527	57.6	6.9
+	1.74497	0.0179899	2.01283	I1KTG8	Uncharacterized protein	100803187 GLYMA_08G148100	nucleotide-sugar metabolic process [GO:0009225]		dTDP-glucose 4,6-dehydratase activity [GO:0008460]	dTDP-glucose 4,6-dehydratase activity [GO:0008460];nucleotide-sugar metabolic process [GO:0009225]	GO:0008460;GO:0009225	25	11	668	75.3	6.98
+	1.58291	0.0261271	2.00335	A0A0R0J9Q5	Uncharacterized protein	100795005 GLYMA_06G000300	protein glycosylation [GO:0006486]		acetylglucosaminyltransferase activity [GO:0008375]	acetylglucosaminyltransferase activity [GO:0008375];protein glycosylation [GO:0006486]	GO:0006486;GO:0008375	10	3	423	49.4	6.74
+	2.70355	0.00197904	1.99748	A0A0R0ES83	AAA domain-containing protein	GLYMA_19G232900			ATP binding [GO:0005524]	ATP binding [GO:0005524]	GO:0005524	29	5	332	37.5	6.57
+	3.95185	0.000111724	1.99569	I1M712	Oxygen-evolving enhancer protein 2	100784806 GLYMA_14G031800	photosynthesis [GO:0015979]	extrinsic component of membrane [GO:0019898];photosystem II oxygen evolving complex [GO:0009654]	calcium ion binding [GO:0005509]	calcium ion binding [GO:0005509];extrinsic component of membrane [GO:0019898];photosynthesis [GO:0015979];photosystem II oxygen evolving complex [GO:0009654]	GO:0005509;GO:0009654;GO:0015979;GO:0019898	9	2	264	28.6	7.87
+	2.88251	0.00131066	1.99373	I1N362	Peroxidase (EC 1.11.1.7)	100799162 GLYMA_18G211000	hydrogen peroxide catabolic process [GO:0042744];response to oxidative stress [GO:0006979]	extracellular region [GO:0005576]	heme binding [GO:0020037];metal ion binding [GO:0046872];peroxidase activity [GO:0004601]	extracellular region [GO:0005576];heme binding [GO:0020037];hydrogen peroxide catabolic process [GO:0042744];metal ion binding [GO:0046872];peroxidase activity [GO:0004601];response to oxidative stress [GO:0006979]	GO:0004601;GO:0005576;GO:0006979;GO:0020037;GO:0042744;GO:0046872	34	6	316	33.3	8.53
+	2.40004	0.00398074	1.99312	C6T988	Imidazoleglycerol-phosphate dehydratase (EC 4.2.1.19)	100804707 GLYMA_20G145900	histidine biosynthetic process [GO:0000105]		imidazoleglycerol-phosphate dehydratase activity [GO:0004424]	histidine biosynthetic process [GO:0000105];imidazoleglycerol-phosphate dehydratase activity [GO:0004424]	GO:0000105;GO:0004424	24	2	278	30.2	7.47
+	1.31267	0.0486779	1.97335	K7MMK0	Uncharacterized protein	100794026 GLYMA_17G190800		cytosol [GO:0005829]	branched-chain-amino-acid transaminase activity [GO:0004084]	branched-chain-amino-acid transaminase activity [GO:0004084];cytosol [GO:0005829]	GO:0004084;GO:0005829	7	2	382	42.2	8.87
+	2.2401	0.00575301	1.97143	I1KZ41	Glycosyltransferase (EC 2.4.1.-)	100820273 GLYMA_08G348500		intracellular membrane-bounded organelle [GO:0043231]	quercetin 3-O-glucosyltransferase activity [GO:0080043];quercetin 7-O-glucosyltransferase activity [GO:0080044];UDP-glycosyltransferase activity [GO:0008194]	intracellular membrane-bounded organelle [GO:0043231];quercetin 3-O-glucosyltransferase activity [GO:0080043];quercetin 7-O-glucosyltransferase activity [GO:0080044];UDP-glycosyltransferase activity [GO:0008194]	GO:0008194;GO:0043231;GO:0080043;GO:0080044	10	2	481	54.3	6.74
+	1.60583	0.024784	1.96788	I1M5M5	RanBD1 domain-containing protein	100816316 GLYMA_13G360300	intracellular transport [GO:0046907];positive regulation of GTPase activity [GO:0043547]	cytoplasm [GO:0005737];cytosol [GO:0005829];nuclear pore [GO:0005643];nucleus [GO:0005634]	Ran GTPase binding [GO:0008536]	cytoplasm [GO:0005737];cytosol [GO:0005829];intracellular transport [GO:0046907];nuclear pore [GO:0005643];nucleus [GO:0005634];positive regulation of GTPase activity [GO:0043547];Ran GTPase binding [GO:0008536]	GO:0005634;GO:0005643;GO:0005737;GO:0005829;GO:0008536;GO:0043547;GO:0046907	20	5	453	48.4	4.94
+	2.70988	0.00195037	1.95381	I1LZ19	Importin subunit alpha	100782992 GLYMA_13G137700	NLS-bearing protein import into nucleus [GO:0006607]	cytosol [GO:0005829];nuclear pore [GO:0005643];nucleoplasm [GO:0005654]	nuclear import signal receptor activity [GO:0061608];nuclear localization sequence binding [GO:0008139]	cytosol [GO:0005829];NLS-bearing protein import into nucleus [GO:0006607];nuclear import signal receptor activity [GO:0061608];nuclear localization sequence binding [GO:0008139];nuclear pore [GO:0005643];nucleoplasm [GO:0005654]	GO:0005643;GO:0005654;GO:0005829;GO:0006607;GO:0008139;GO:0061608	8	2	517	55.8	5.52
+	1.95718	0.0110362	1.95158	I1JKL2	PPC domain-containing protein	100793726 GLYMA_03G023500			AT DNA binding [GO:0003680]	AT DNA binding [GO:0003680]	GO:0003680	12	2	346	35.7	8.91
+	2.17825	0.0066336	1.94648	C6TE76	Abhydrolase_2 domain-containing protein	100818152 GLYMA_17G009100	protein depalmitoylation [GO:0002084]	cytoplasm [GO:0005737];integral component of membrane [GO:0016021]	carboxylic ester hydrolase activity [GO:0052689];palmitoyl-(protein) hydrolase activity [GO:0008474]	carboxylic ester hydrolase activity [GO:0052689];cytoplasm [GO:0005737];integral component of membrane [GO:0016021];palmitoyl-(protein) hydrolase activity [GO:0008474];protein depalmitoylation [GO:0002084]	GO:0002084;GO:0005737;GO:0008474;GO:0016021;GO:0052689	25	3	253	27.3	6.92
+	3.03583	0.000920811	1.9364	C6TNL4	Uncharacterized protein	100819231 GLYMA_09G262300	tetrahydrofolate interconversion [GO:0035999];tetrahydrofolate metabolic process [GO:0046653]	cytosol [GO:0005829]	methenyltetrahydrofolate cyclohydrolase activity [GO:0004477];methylenetetrahydrofolate dehydrogenase (NADP+) activity [GO:0004488]	cytosol [GO:0005829];methenyltetrahydrofolate cyclohydrolase activity [GO:0004477];methylenetetrahydrofolate dehydrogenase (NADP+) activity [GO:0004488];tetrahydrofolate interconversion [GO:0035999];tetrahydrofolate metabolic process [GO:0046653]	GO:0004477;GO:0004488;GO:0005829;GO:0035999;GO:0046653	13	2	345	37.3	8.1
+	1.83479	0.0146289	1.93474	I1JRY0	Tubulin gamma chain	100775439 GLYMA_03G255800	cytoplasmic microtubule organization [GO:0031122];meiotic spindle organization [GO:0000212];microtubule cytoskeleton organization [GO:0000226];microtubule nucleation [GO:0007020];microtubule-based process [GO:0007017];mitotic cell cycle [GO:0000278];mitotic sister chromatid segregation [GO:0000070];mitotic spindle organization [GO:0007052]	centrosome [GO:0005813];cytoplasm [GO:0005737];gamma-tubulin complex [GO:0000930];microtubule [GO:0005874];nucleus [GO:0005634];spindle [GO:0005819]	GTP binding [GO:0005525];GTPase activity [GO:0003924];structural constituent of cytoskeleton [GO:0005200]	centrosome [GO:0005813];cytoplasm [GO:0005737];cytoplasmic microtubule organization [GO:0031122];gamma-tubulin complex [GO:0000930];GTP binding [GO:0005525];GTPase activity [GO:0003924];meiotic spindle organization [GO:0000212];microtubule [GO:0005874];microtubule cytoskeleton organization [GO:0000226];microtubule nucleation [GO:0007020];microtubule-based process [GO:0007017];mitotic cell cycle […	GO:0000070;GO:0000212;GO:0000226;GO:0000278;GO:0000930;GO:0003924;GO:0005200;GO:0005525;GO:0005634;GO:0005737;GO:0005813;GO:0005819;GO:0005874;GO:0007017;GO:0007020;GO:0007052;GO:0031122	23	4	474	53.2	5.82
+	2.19227	0.00642283	1.92739	C6SXH4	Uncharacterized protein	100305989 GLYMA_18G053900	endoplasmic reticulum to Golgi vesicle-mediated transport [GO:0006888]	cytoplasm [GO:0005737];TRAPP complex [GO:0030008]	Rab guanyl-nucleotide exchange factor activity [GO:0017112]	cytoplasm [GO:0005737];endoplasmic reticulum to Golgi vesicle-mediated transport [GO:0006888];Rab guanyl-nucleotide exchange factor activity [GO:0017112];TRAPP complex [GO:0030008]	GO:0005737;GO:0006888;GO:0017112;GO:0030008	27	4	141	16	5.71
+	1.34766	0.0449098	1.91596	A0A0R0FV32	Succinate dehydrogenase [ubiquinone] iron-sulfur subunit, mitochondrial (EC 1.3.5.1) (Fragment)	GLYMA_16G066200	tricarboxylic acid cycle [GO:0006099]	mitochondrial inner membrane [GO:0005743]	2 iron, 2 sulfur cluster binding [GO:0051537];3 iron, 4 sulfur cluster binding [GO:0051538];4 iron, 4 sulfur cluster binding [GO:0051539];electron transfer activity [GO:0009055];metal ion binding [GO:0046872];succinate dehydrogenase (ubiquinone) activity [GO:0008177]	2 iron, 2 sulfur cluster binding [GO:0051537];3 iron, 4 sulfur cluster binding [GO:0051538];4 iron, 4 sulfur cluster binding [GO:0051539];electron transfer activity [GO:0009055];metal ion binding [GO:0046872];mitochondrial inner membrane [GO:0005743];succinate dehydrogenase (ubiquinone) activity [GO:0008177];tricarboxylic acid cycle [GO:0006099]	GO:0005743;GO:0006099;GO:0008177;GO:0009055;GO:0046872;GO:0051537;GO:0051538;GO:0051539	26	5	234	26.5	8.24
+	2.55002	0.00281827	1.91548	I1LCR1	Uncharacterized protein	100783456 GLYMA_10G201900	intra-Golgi vesicle-mediated transport [GO:0006891]	Golgi apparatus [GO:0005794];Golgi transport complex [GO:0017119]		Golgi apparatus [GO:0005794];Golgi transport complex [GO:0017119];intra-Golgi vesicle-mediated transport [GO:0006891]	GO:0005794;GO:0006891;GO:0017119	3	2	1059	117.5	6.87
+	3.48898	0.000324356	1.91018	K7MQM3	C2 domain-containing protein	100796499 GLYMA_18G081900						25	5	428	46.5	4.67
+	1.91634	0.0121244	1.89919	A0A0R0EVI7	Glutamine amidotransferase type-2 domain-containing protein	100784900 GLYMA_19G065600	glutamate biosynthetic process [GO:0006537]		3 iron, 4 sulfur cluster binding [GO:0051538];flavin adenine dinucleotide binding [GO:0050660];FMN binding [GO:0010181];glutamate synthase (NADH) activity [GO:0016040];iron ion binding [GO:0005506]	3 iron, 4 sulfur cluster binding [GO:0051538];flavin adenine dinucleotide binding [GO:0050660];FMN binding [GO:0010181];glutamate biosynthetic process [GO:0006537];glutamate synthase (NADH) activity [GO:0016040];iron ion binding [GO:0005506]	GO:0005506;GO:0006537;GO:0010181;GO:0016040;GO:0050660;GO:0051538	12	13	2066	227.8	6.51
+	3.73553	0.000183852	1.89713	K7LCZ8	Cellulose synthase (EC 2.4.1.12)	100814262 GLYMA_09G103000	cell wall organization [GO:0071555];cellulose biosynthetic process [GO:0030244];plant-type primary cell wall biogenesis [GO:0009833]	Golgi apparatus [GO:0005794];integral component of membrane [GO:0016021];plasma membrane [GO:0005886];trans-Golgi network [GO:0005802]	cellulose synthase (UDP-forming) activity [GO:0016760];cellulose synthase activity [GO:0016759];metal ion binding [GO:0046872]	cell wall organization [GO:0071555];cellulose biosynthetic process [GO:0030244];cellulose synthase (UDP-forming) activity [GO:0016760];cellulose synthase activity [GO:0016759];Golgi apparatus [GO:0005794];integral component of membrane [GO:0016021];metal ion binding [GO:0046872];plant-type primary cell wall biogenesis [GO:0009833];plasma membrane [GO:0005886];trans-Golgi network [GO:0005802]	GO:0005794;GO:0005802;GO:0005886;GO:0009833;GO:0016021;GO:0016759;GO:0016760;GO:0030244;GO:0046872;GO:0071555	7	4	1074	120.1	7.39
+	3.30457	0.000495941	1.89625	C6T5U0	Uncharacterized protein	100527911 GLYMA_05G241200	maturation of SSU-rRNA from tricistronic rRNA transcript (SSU-rRNA, 5.8S rRNA, LSU-rRNA) [GO:0000462];translation [GO:0006412]	cytosolic small ribosomal subunit [GO:0022627]	RNA binding [GO:0003723];structural constituent of ribosome [GO:0003735]	cytosolic small ribosomal subunit [GO:0022627];maturation of SSU-rRNA from tricistronic rRNA transcript (SSU-rRNA, 5.8S rRNA, LSU-rRNA) [GO:0000462];RNA binding [GO:0003723];structural constituent of ribosome [GO:0003735];translation [GO:0006412]	GO:0000462;GO:0003723;GO:0003735;GO:0006412;GO:0022627	61	9	157	17.6	10.2
+	6.09063	8.11659e-07	1.88649	A0A0R0F139	PKS_ER domain-containing protein	100812491 GLYMA_18G177000	lignin biosynthetic process [GO:0009809]		cinnamyl-alcohol dehydrogenase activity [GO:0045551];oxidoreductase activity, acting on the CH-OH group of donors, NAD or NADP as acceptor [GO:0016616]	cinnamyl-alcohol dehydrogenase activity [GO:0045551];lignin biosynthetic process [GO:0009809];oxidoreductase activity, acting on the CH-OH group of donors, NAD or NADP as acceptor [GO:0016616]	GO:0009809;GO:0016616;GO:0045551	75	19	361	39.3	7.28
+	2.0303	0.00932607	1.88634	K7LC03	Glucose-6-phosphate 1-epimerase (EC 5.1.3.15)	100809080 GLYMA_09G057300	carbohydrate metabolic process [GO:0005975]		carbohydrate binding [GO:0030246];glucose-6-phosphate 1-epimerase activity [GO:0047938]	carbohydrate binding [GO:0030246];carbohydrate metabolic process [GO:0005975];glucose-6-phosphate 1-epimerase activity [GO:0047938]	GO:0005975;GO:0030246;GO:0047938	27	7	321	36.1	6.09
+	3.59936	0.000251557	1.88606	I1LV18	Enolase-phosphatase E1 (EC 3.1.3.77) (2,3-diketo-5-methylthio-1-phosphopentane phosphatase)];Probable bifunctional methylthioribulose-1-phosphate dehydratase/enolase-phosphatase E1 [Includes: Methylthioribulose-1-phosphate dehydratase (MTRu-1-P dehydratase) (EC 4.2.1.109)	100796209 GLYMA_12G225300	L-methionine salvage from methylthioadenosine [GO:0019509];L-methionine salvage from S-adenosylmethionine [GO:0019284]	cytoplasm [GO:0005737]	2,3-diketo-5-methylthiopentyl-1-phosphate enolase activity [GO:0043715];2-hydroxy-3-keto-5-methylthiopentenyl-1-phosphate phosphatase activity [GO:0043716];acireductone synthase activity [GO:0043874];magnesium ion binding [GO:0000287];methylthioribulose 1-phosphate dehydratase activity [GO:0046570];zinc ion binding [GO:0008270]	2,3-diketo-5-methylthiopentyl-1-phosphate enolase activity [GO:0043715];2-hydroxy-3-keto-5-methylthiopentenyl-1-phosphate phosphatase activity [GO:0043716];acireductone synthase activity [GO:0043874];cytoplasm [GO:0005737];L-methionine salvage from methylthioadenosine [GO:0019509];L-methionine salvage from S-adenosylmethionine [GO:0019284];magnesium ion binding [GO:0000287];methylthioribulose 1-p…	GO:0000287;GO:0005737;GO:0008270;GO:0019284;GO:0019509;GO:0043715;GO:0043716;GO:0043874;GO:0046570	17	4	522	57.5	6.49
+	2.8885	0.0012927	1.88578	I1LNG1	Alpha-galactosidase (EC 3.2.1.22) (Melibiase)	100777954 GLYMA_11G243600	carbohydrate metabolic process [GO:0005975]		raffinose alpha-galactosidase activity [GO:0052692]	carbohydrate metabolic process [GO:0005975];raffinose alpha-galactosidase activity [GO:0052692]	GO:0005975;GO:0052692	5	2	656	73.8	5.9
+	1.75434	0.0176059	1.86546	I1MNX7	Aminotran_1_2 domain-containing protein	100784293 GLYMA_16G155800	biosynthetic process [GO:0009058]		catalytic activity [GO:0003824];pyridoxal phosphate binding [GO:0030170]	biosynthetic process [GO:0009058];catalytic activity [GO:0003824];pyridoxal phosphate binding [GO:0030170]	GO:0003824;GO:0009058;GO:0030170	30	4	342	38	5.17
+	4.32364	4.7463e-05	1.8611	A0A0R0JW92	Uncharacterized protein	GLYMA_05G156900	protein import into nucleus [GO:0006606]	nucleus [GO:0005634]	Ran GTPase binding [GO:0008536]	nucleus [GO:0005634];protein import into nucleus [GO:0006606];Ran GTPase binding [GO:0008536]	GO:0005634;GO:0006606;GO:0008536	55	28	932	103.7	4.83
+	2.61861	0.0024065	1.86045	A0A0R0H5H3	Uncharacterized protein	100788853 GLYMA_13G249900	cytidine to uridine editing [GO:0016554]			cytidine to uridine editing [GO:0016554]	GO:0016554	12	2	187	20.9	6.55
+	2.21101	0.00615157	1.84645	C6SWR8	Ribonucloprotein	100798912 GLYMA_02G229800 GLYMA_14G196700	maturation of LSU-rRNA [GO:0000470];mRNA splicing, via spliceosome [GO:0000398]	box C/D snoRNP complex [GO:0031428];small-subunit processome [GO:0032040];U4/U6 x U5 tri-snRNP complex [GO:0046540]	RNA binding [GO:0003723]	box C/D snoRNP complex [GO:0031428];maturation of LSU-rRNA [GO:0000470];mRNA splicing, via spliceosome [GO:0000398];RNA binding [GO:0003723];small-subunit processome [GO:0032040];U4/U6 x U5 tri-snRNP complex [GO:0046540]	GO:0000398;GO:0000470;GO:0003723;GO:0031428;GO:0032040;GO:0046540	58	3	128	13.8	7.12
+	2.81236	0.00154042	1.83055	K7L1E9	Fe2OG dioxygenase domain-containing protein	100785514 GLYMA_07G129000			dioxygenase activity [GO:0051213];metal ion binding [GO:0046872]	dioxygenase activity [GO:0051213];metal ion binding [GO:0046872]	GO:0046872;GO:0051213	23	4	306	34.7	5.71
+	2.08839	0.00815847	1.82594	I1LKW2	C2H2-type domain-containing protein	100802220 GLYMA_11G189500	negative regulation of transcription, DNA-templated [GO:0045892];seed dormancy process [GO:0010162]	nucleolus [GO:0005730]	nucleic acid binding [GO:0003676]	negative regulation of transcription, DNA-templated [GO:0045892];nucleic acid binding [GO:0003676];nucleolus [GO:0005730];seed dormancy process [GO:0010162]	GO:0003676;GO:0005730;GO:0010162;GO:0045892	30	5	289	30.8	4.96
+	2.97451	0.00106046	1.81681	I1LHW3	AAA domain-containing protein	GLYMA_11G071700			ATP binding [GO:0005524]	ATP binding [GO:0005524]	GO:0005524	18	5	475	54.5	8.25
+	2.06166	0.00867646	1.8131	I1JQN7	Pectinesterase (EC 3.1.1.11)	100786124 GLYMA_03G216000	cell wall modification [GO:0042545];pectin catabolic process [GO:0045490]		aspartyl esterase activity [GO:0045330];pectinesterase activity [GO:0030599];pectinesterase inhibitor activity [GO:0046910]	aspartyl esterase activity [GO:0045330];cell wall modification [GO:0042545];pectin catabolic process [GO:0045490];pectinesterase activity [GO:0030599];pectinesterase inhibitor activity [GO:0046910]	GO:0030599;GO:0042545;GO:0045330;GO:0045490;GO:0046910	12	3	562	61.7	6.25
+	1.68662	0.020577	1.80513	I1J831	Uncharacterized protein	100810681 GLYMA_01G149300			methyltransferase activity [GO:0008168]	methyltransferase activity [GO:0008168]	GO:0008168	25	7	428	48.8	7.47
+	1.68577	0.0206172	1.79971	I1KFE9	Uncharacterized protein	100797670 GLYMA_06G307100			copper ion binding [GO:0005507];oxidoreductase activity [GO:0016491]	copper ion binding [GO:0005507];oxidoreductase activity [GO:0016491]	GO:0005507;GO:0016491	14	4	537	60.1	7.77
+	1.43542	0.036693	1.79789	I1NE42	Uncharacterized protein	GLYMA_20G054400		cytoplasm [GO:0005737];endoplasmic reticulum [GO:0005783]	adenyl-nucleotide exchange factor activity [GO:0000774]	adenyl-nucleotide exchange factor activity [GO:0000774];cytoplasm [GO:0005737];endoplasmic reticulum [GO:0005783]	GO:0000774;GO:0005737;GO:0005783	15	2	235	26.7	5.38
+	2.8837	0.00130709	1.78957	I1L776	Uncharacterized protein	GLYMA_09G281900	aromatic compound biosynthetic process [GO:0019438]	cytosol [GO:0005829]	O-methyltransferase activity [GO:0008171];protein dimerization activity [GO:0046983];S-adenosylmethionine-dependent methyltransferase activity [GO:0008757]	aromatic compound biosynthetic process [GO:0019438];cytosol [GO:0005829];O-methyltransferase activity [GO:0008171];protein dimerization activity [GO:0046983];S-adenosylmethionine-dependent methyltransferase activity [GO:0008757]	GO:0005829;GO:0008171;GO:0008757;GO:0019438;GO:0046983	56	10	357	39.9	5.29
+	2.75775	0.00174683	1.78897	A0A0R0HW97	Dihydrolipoamide acetyltransferase component of pyruvate dehydrogenase complex (EC 2.3.1.-)	100780758 GLYMA_10G201000			transferase activity, transferring acyl groups [GO:0016746]	transferase activity, transferring acyl groups [GO:0016746]	GO:0016746	23	6	546	58.6	5.5
+	1.38661	0.0410574	1.76497	C6TB35	Lipoyl-binding domain-containing protein	100792471 GLYMA_18G023300						23	4	291	31.5	9.01
+	2.33538	0.00461973	1.76318	A0A0R0G8R3	Uncharacterized protein	100795917 GLYMA_14G036800	proteasome assembly [GO:0043248]		molecular adaptor activity [GO:0060090]	molecular adaptor activity [GO:0060090];proteasome assembly [GO:0043248]	GO:0043248;GO:0060090	9	7	1802	198.6	6.67
+	4.30585	4.94486e-05	1.74639	C6T1S2	Ribosomal protein L19		translation [GO:0006412]	cytosolic large ribosomal subunit [GO:0022625]	RNA binding [GO:0003723];structural constituent of ribosome [GO:0003735]	cytosolic large ribosomal subunit [GO:0022625];RNA binding [GO:0003723];structural constituent of ribosome [GO:0003735];translation [GO:0006412]	GO:0003723;GO:0003735;GO:0006412;GO:0022625	26	4	212	24.7	11.46
+	1.76301	0.017258	1.74476	I1MCV9	Uncharacterized protein	100810996 GLYMA_15G020800	protein processing involved in protein targeting to mitochondrion [GO:0006627]	mitochondrial inner membrane [GO:0005743];mitochondrial processing peptidase complex [GO:0017087];mitochondrion [GO:0005739]	metal ion binding [GO:0046872];metalloendopeptidase activity [GO:0004222]	metal ion binding [GO:0046872];metalloendopeptidase activity [GO:0004222];mitochondrial inner membrane [GO:0005743];mitochondrial processing peptidase complex [GO:0017087];mitochondrion [GO:0005739];protein processing involved in protein targeting to mitochondrion [GO:0006627]	GO:0004222;GO:0005739;GO:0005743;GO:0006627;GO:0017087;GO:0046872	30	9	491	52.8	6.16
+	2.8738	0.00133721	1.74035	A0A0R0ICF9	Pectinesterase (EC 3.1.1.11)	100786786 GLYMA_09G234800	cell wall modification [GO:0042545];pectin catabolic process [GO:0045490]		aspartyl esterase activity [GO:0045330];pectinesterase activity [GO:0030599]	aspartyl esterase activity [GO:0045330];cell wall modification [GO:0042545];pectin catabolic process [GO:0045490];pectinesterase activity [GO:0030599]	GO:0030599;GO:0042545;GO:0045330;GO:0045490	19	3	316	35.4	6.34
+	1.41019	0.0388876	1.73742	I1JAF7	Beta-adaptin-like protein	100777522 GLYMA_01G227000	intracellular protein transport [GO:0006886];vesicle-mediated transport [GO:0016192]	clathrin adaptor complex [GO:0030131]	clathrin binding [GO:0030276]	clathrin adaptor complex [GO:0030131];clathrin binding [GO:0030276];intracellular protein transport [GO:0006886];vesicle-mediated transport [GO:0016192]	GO:0006886;GO:0016192;GO:0030131;GO:0030276	35	19	891	99	5.05
+	2.62862	0.00235168	1.73665	I1M4W7	Uncharacterized protein	GLYMA_13G336100	protein import into chloroplast stroma [GO:0045037]	chloroplast [GO:0009507];chloroplast outer membrane [GO:0009707]	amino acid transmembrane transporter activity [GO:0015171]	amino acid transmembrane transporter activity [GO:0015171];chloroplast [GO:0009507];chloroplast outer membrane [GO:0009707];protein import into chloroplast stroma [GO:0045037]	GO:0009507;GO:0009707;GO:0015171;GO:0045037	24	2	143	15.3	8.63
+	2.36711	0.00429428	1.732	I1L555	Uncharacterized protein	100811384 GLYMA_09G213100		endosome [GO:0005768];Golgi apparatus [GO:0005794];integral component of membrane [GO:0016021];trans-Golgi network [GO:0005802]	methyltransferase activity [GO:0008168]	endosome [GO:0005768];Golgi apparatus [GO:0005794];integral component of membrane [GO:0016021];methyltransferase activity [GO:0008168];trans-Golgi network [GO:0005802]	GO:0005768;GO:0005794;GO:0005802;GO:0008168;GO:0016021	19	6	597	68.4	8.18
+	1.79458	0.0160478	1.72388	I1KWV5	Uncharacterized protein	100813881 GLYMA_08G262900	nucleotide-excision repair [GO:0006289];proteasome-mediated ubiquitin-dependent protein catabolic process [GO:0043161]	cytosol [GO:0005829];nucleoplasm [GO:0005654];proteasome complex [GO:0000502]	damaged DNA binding [GO:0003684];polyubiquitin modification-dependent protein binding [GO:0031593];proteasome binding [GO:0070628];ubiquitin binding [GO:0043130]	cytosol [GO:0005829];damaged DNA binding [GO:0003684];nucleoplasm [GO:0005654];nucleotide-excision repair [GO:0006289];polyubiquitin modification-dependent protein binding [GO:0031593];proteasome binding [GO:0070628];proteasome complex [GO:0000502];proteasome-mediated ubiquitin-dependent protein catabolic process [GO:0043161];ubiquitin binding [GO:0043130]	GO:0000502;GO:0003684;GO:0005654;GO:0005829;GO:0006289;GO:0031593;GO:0043130;GO:0043161;GO:0070628	30	7	401	42	4.84
+	1.63161	0.0233553	1.71725	I1JVV8	Uncharacterized protein	100809690 GLYMA_04G123900	carbohydrate metabolic process [GO:0005975]		carbohydrate binding [GO:0030246];hydrolase activity, hydrolyzing O-glycosyl compounds [GO:0004553]	carbohydrate binding [GO:0030246];carbohydrate metabolic process [GO:0005975];hydrolase activity, hydrolyzing O-glycosyl compounds [GO:0004553]	GO:0004553;GO:0005975;GO:0030246	10	5	1053	117.4	6.14
+	1.44285	0.0360705	1.71638	I1K1Z8	PCI domain-containing protein	100783340 GLYMA_05G075400	ubiquitin-dependent protein catabolic process [GO:0006511]	COP9 signalosome [GO:0008180];cytoplasm [GO:0005737]		COP9 signalosome [GO:0008180];cytoplasm [GO:0005737];ubiquitin-dependent protein catabolic process [GO:0006511]	GO:0005737;GO:0006511;GO:0008180	29	7	423	47.6	6.55
+	1.50663	0.0311435	1.69831	I1JPD4	Eukaryotic translation initiation factor 3 subunit A (eIF3a) (Eukaryotic translation initiation factor 3 subunit 10)	100803796 GLYMA_03G172200	formation of cytoplasmic translation initiation complex [GO:0001732];translation reinitiation [GO:0002188]	eukaryotic 43S preinitiation complex [GO:0016282];eukaryotic 48S preinitiation complex [GO:0033290];eukaryotic translation initiation factor 3 complex, eIF3e [GO:0071540];eukaryotic translation initiation factor 3 complex, eIF3m [GO:0071541];multi-eIF complex [GO:0043614]	mRNA binding [GO:0003729];translation initiation factor activity [GO:0003743]	eukaryotic 43S preinitiation complex [GO:0016282];eukaryotic 48S preinitiation complex [GO:0033290];eukaryotic translation initiation factor 3 complex, eIF3e [GO:0071540];eukaryotic translation initiation factor 3 complex, eIF3m [GO:0071541];formation of cytoplasmic translation initiation complex [GO:0001732];mRNA binding [GO:0003729];multi-eIF complex [GO:0043614];translation initiation factor a…	GO:0001732;GO:0002188;GO:0003729;GO:0003743;GO:0016282;GO:0033290;GO:0043614;GO:0071540;GO:0071541	28	17	958	111.9	9.29
+	2.38456	0.00412518	1.67394	I1K672	Importin N-terminal domain-containing protein	100805445 GLYMA_05G219300	protein import into nucleus [GO:0006606]	cytoplasm [GO:0005737];nucleus [GO:0005634]	nuclear import signal receptor activity [GO:0061608];nuclear localization sequence binding [GO:0008139];Ran GTPase binding [GO:0008536]	cytoplasm [GO:0005737];nuclear import signal receptor activity [GO:0061608];nuclear localization sequence binding [GO:0008139];nucleus [GO:0005634];protein import into nucleus [GO:0006606];Ran GTPase binding [GO:0008536]	GO:0005634;GO:0005737;GO:0006606;GO:0008139;GO:0008536;GO:0061608	52	25	870	96.3	4.78
+	1.85628	0.0139226	1.67385	A0A0R4J3J0	Uncharacterized protein	100806525 GLYMA_06G137300	aromatic compound biosynthetic process [GO:0019438]	cytosol [GO:0005829]	O-methyltransferase activity [GO:0008171];protein dimerization activity [GO:0046983];S-adenosylmethionine-dependent methyltransferase activity [GO:0008757]	aromatic compound biosynthetic process [GO:0019438];cytosol [GO:0005829];O-methyltransferase activity [GO:0008171];protein dimerization activity [GO:0046983];S-adenosylmethionine-dependent methyltransferase activity [GO:0008757]	GO:0005829;GO:0008171;GO:0008757;GO:0019438;GO:0046983	86	20	365	39.8	5.66
+	6.18506	6.53039e-07	1.66649	A0A0R0HH38	UBIQUITIN_CONJUGAT_2 domain-containing protein	100305813 GLYMA_11G140900			ATP binding [GO:0005524];transferase activity [GO:0016740]	ATP binding [GO:0005524];transferase activity [GO:0016740]	GO:0005524;GO:0016740	57	5	142	15.5	4.46
+	2.20655	0.0062152	1.66127	I1JP06	Uncharacterized protein	100813235 GLYMA_03G160000			RNA binding [GO:0003723]	RNA binding [GO:0003723]	GO:0003723	12	4	529	56.4	5.26
+	3.40976	0.000389264	1.65879	C6T770	RING-type domain-containing protein	100805734 GLYMA_10G257600		integral component of membrane [GO:0016021]		integral component of membrane [GO:0016021]	GO:0016021	15	3	337	37.2	8.12
+	3.74428	0.000180185	1.65813	K7KFZ9	IU_nuc_hydro domain-containing protein	GLYMA_03G193800	purine nucleoside catabolic process [GO:0006152]	cytosol [GO:0005829]	purine nucleosidase activity [GO:0008477]	cytosol [GO:0005829];purine nucleosidase activity [GO:0008477];purine nucleoside catabolic process [GO:0006152]	GO:0005829;GO:0006152;GO:0008477	12	2	281	30.5	6.01
+	2.38863	0.00408665	1.6474	A0A2Z5WQ86	Chalcone reductase	GmCHR6			oxidoreductase activity [GO:0016491]	oxidoreductase activity [GO:0016491]	GO:0016491	72	19	315	35.6	6.19
+	5.76751	1.70801e-06	1.63744	C6EVF9	Elongation factor 1-alpha	EF-1A			GTP binding [GO:0005525];GTPase activity [GO:0003924];translation elongation factor activity [GO:0003746]	GTP binding [GO:0005525];GTPase activity [GO:0003924];translation elongation factor activity [GO:0003746]	GO:0003746;GO:0003924;GO:0005525	43	13	447	49.4	8.92
+	3.06569	0.000859628	1.63198	A0A0R0IEJ6	Uncharacterized protein	106794104 GLYMA_09G281800	aromatic compound biosynthetic process [GO:0019438]	cytosol [GO:0005829]	O-methyltransferase activity [GO:0008171];protein dimerization activity [GO:0046983];S-adenosylmethionine-dependent methyltransferase activity [GO:0008757]	aromatic compound biosynthetic process [GO:0019438];cytosol [GO:0005829];O-methyltransferase activity [GO:0008171];protein dimerization activity [GO:0046983];S-adenosylmethionine-dependent methyltransferase activity [GO:0008757]	GO:0005829;GO:0008171;GO:0008757;GO:0019438;GO:0046983	41	8	369	41	6.42
+	3.54302	0.000286402	1.63124	C6T7H0	Uncharacterized protein	100815670 GLYMA_17G032000	endoplasmic reticulum to Golgi vesicle-mediated transport [GO:0006888];intracellular protein transport [GO:0006886];membrane organization [GO:0061024];positive regulation of protein exit from endoplasmic reticulum [GO:0070863];regulation of COPII vesicle coating [GO:0003400];vesicle organization [GO:0016050]	COPII vesicle coat [GO:0030127];endoplasmic reticulum [GO:0005783];endoplasmic reticulum exit site [GO:0070971];Golgi apparatus [GO:0005794]	GTP binding [GO:0005525];GTPase activity [GO:0003924]	COPII vesicle coat [GO:0030127];endoplasmic reticulum [GO:0005783];endoplasmic reticulum exit site [GO:0070971];endoplasmic reticulum to Golgi vesicle-mediated transport [GO:0006888];Golgi apparatus [GO:0005794];GTP binding [GO:0005525];GTPase activity [GO:0003924];intracellular protein transport [GO:0006886];membrane organization [GO:0061024];positive regulation of protein exit from endoplasmic …	GO:0003400;GO:0003924;GO:0005525;GO:0005783;GO:0005794;GO:0006886;GO:0006888;GO:0016050;GO:0030127;GO:0061024;GO:0070863;GO:0070971	62	9	193	22.1	6.35
+	1.7921	0.0161399	1.62361	C6SZE7	Uncharacterized protein		cortical microtubule organization [GO:0043622]			cortical microtubule organization [GO:0043622]	GO:0043622	26	2	121	11.8	9.63
+	1.37437	0.0422312	1.62107	I1KP14	Ribonuclease	100782692 GLYMA_08G006400	gene silencing by RNA [GO:0031047];RNA catabolic process [GO:0006401]	cytoplasm [GO:0005737];nucleus [GO:0005634];RISC complex [GO:0016442]	nuclease activity [GO:0004518];RNA binding [GO:0003723]	cytoplasm [GO:0005737];gene silencing by RNA [GO:0031047];nuclease activity [GO:0004518];nucleus [GO:0005634];RISC complex [GO:0016442];RNA binding [GO:0003723];RNA catabolic process [GO:0006401]	GO:0003723;GO:0004518;GO:0005634;GO:0005737;GO:0006401;GO:0016442;GO:0031047	39	28	995	108.7	6.48
+	2.52472	0.00298729	1.61035	C6TL93	Uncharacterized protein		cell redox homeostasis [GO:0045454];heat acclimation [GO:0010286];protein complex oligomerization [GO:0051259];protein folding [GO:0006457]	cell [GO:0005623]	Hsp70 protein binding [GO:0030544];identical protein binding [GO:0042802];oxidoreductase activity, acting on a sulfur group of donors, disulfide as acceptor [GO:0016671];protein dimerization activity [GO:0046983]	cell [GO:0005623];cell redox homeostasis [GO:0045454];heat acclimation [GO:0010286];Hsp70 protein binding [GO:0030544];identical protein binding [GO:0042802];oxidoreductase activity, acting on a sulfur group of donors, disulfide as acceptor [GO:0016671];protein complex oligomerization [GO:0051259];protein dimerization activity [GO:0046983];protein folding [GO:0006457]	GO:0005623;GO:0006457;GO:0010286;GO:0016671;GO:0030544;GO:0042802;GO:0045454;GO:0046983;GO:0051259	17	3	379	41.9	6.04
+	2.40827	0.00390595	1.60543	I1KCF1	TPT domain-containing protein	100804563 GLYMA_06G181600		Golgi apparatus [GO:0005794];integral component of membrane [GO:0016021]	antiporter activity [GO:0015297];phosphoenolpyruvate:phosphate antiporter activity [GO:0015121];transmembrane transporter activity [GO:0022857];triose-phosphate transmembrane transporter activity [GO:0071917];triose-phosphate:phosphate antiporter activity [GO:0009670]	antiporter activity [GO:0015297];Golgi apparatus [GO:0005794];integral component of membrane [GO:0016021];phosphoenolpyruvate:phosphate antiporter activity [GO:0015121];transmembrane transporter activity [GO:0022857];triose-phosphate transmembrane transporter activity [GO:0071917];triose-phosphate:phosphate antiporter activity [GO:0009670]	GO:0005794;GO:0009670;GO:0015121;GO:0015297;GO:0016021;GO:0022857;GO:0071917	16	3	406	44.3	10.33
+	1.37	0.0426577	1.60066	K7KJ93	Uncharacterized protein	GLYMA_04G100400						12	2	378	40.6	9.11
+	1.7542	0.0176115	1.59736	I1KJP7	Uncharacterized protein	100783935 GLYMA_07G108700	negative regulation of translation [GO:0017148]	CCR4-NOT core complex [GO:0030015];P-body [GO:0000932]		CCR4-NOT core complex [GO:0030015];negative regulation of translation [GO:0017148];P-body [GO:0000932]	GO:0000932;GO:0017148;GO:0030015	7	10	2404	267.2	6.15
+	3.57668	0.000265047	1.59686	I1KJQ4	Reticulon-like protein	100816854 GLYMA_07G107800	steroid biosynthetic process [GO:0006694]	endoplasmic reticulum membrane [GO:0005789];integral component of membrane [GO:0016021]	3-beta-hydroxy-delta5-steroid dehydrogenase activity [GO:0003854];oxidoreductase activity [GO:0016491];oxidoreductase activity, acting on the CH-OH group of donors, NAD or NADP as acceptor [GO:0016616]	3-beta-hydroxy-delta5-steroid dehydrogenase activity [GO:0003854];endoplasmic reticulum membrane [GO:0005789];integral component of membrane [GO:0016021];oxidoreductase activity [GO:0016491];oxidoreductase activity, acting on the CH-OH group of donors, NAD or NADP as acceptor [GO:0016616];steroid biosynthetic process [GO:0006694]	GO:0003854;GO:0005789;GO:0006694;GO:0016021;GO:0016491;GO:0016616	7	2	562	62.4	8.41
+	4.41982	3.80345e-05	1.59668	I1NE62	Uncharacterized protein	547647 GLYMA_20G051700		extracellular region [GO:0005576];plant-type cell wall [GO:0009505];plasmodesma [GO:0009506]	copper ion binding [GO:0005507];oxidoreductase activity [GO:0016491]	copper ion binding [GO:0005507];extracellular region [GO:0005576];oxidoreductase activity [GO:0016491];plant-type cell wall [GO:0009505];plasmodesma [GO:0009506]	GO:0005507;GO:0005576;GO:0009505;GO:0009506;GO:0016491	17	8	574	64.2	7.53
+	4.23408	5.83332e-05	1.59603	K7M084	Ribonucloprotein	GLYMA_13G167800	maturation of LSU-rRNA [GO:0000470];mRNA splicing, via spliceosome [GO:0000398]	box C/D snoRNP complex [GO:0031428];small-subunit processome [GO:0032040];U4/U6 x U5 tri-snRNP complex [GO:0046540]	RNA binding [GO:0003723]	box C/D snoRNP complex [GO:0031428];maturation of LSU-rRNA [GO:0000470];mRNA splicing, via spliceosome [GO:0000398];RNA binding [GO:0003723];small-subunit processome [GO:0032040];U4/U6 x U5 tri-snRNP complex [GO:0046540]	GO:0000398;GO:0000470;GO:0003723;GO:0031428;GO:0032040;GO:0046540	48	3	153	16.6	7.87
+	1.38677	0.0410421	1.59165	A0A368UHR8	Uncharacterized protein	GLYMA_09G278600	intracellular protein transport [GO:0006886]	cell [GO:0005623]		cell [GO:0005623];intracellular protein transport [GO:0006886]	GO:0005623;GO:0006886	6	2	506	54.5	6.1
+	2.25259	0.00559002	1.58372	Q42803	Aspartate aminotransferase (EC 2.6.1.1)		biosynthetic process [GO:0009058];cellular amino acid metabolic process [GO:0006520]		L-aspartate:2-oxoglutarate aminotransferase activity [GO:0004069];pyridoxal phosphate binding [GO:0030170]	biosynthetic process [GO:0009058];cellular amino acid metabolic process [GO:0006520];L-aspartate:2-oxoglutarate aminotransferase activity [GO:0004069];pyridoxal phosphate binding [GO:0030170]	GO:0004069;GO:0006520;GO:0009058;GO:0030170	11	3	427	47.6	8.54
+	3.71443	0.000193007	1.58093	I1J5P9	Glycosyltransferase (EC 2.4.1.-)	100794543 GLYMA_01G046300		intracellular membrane-bounded organelle [GO:0043231]	quercetin 3-O-glucosyltransferase activity [GO:0080043];quercetin 7-O-glucosyltransferase activity [GO:0080044];UDP-glycosyltransferase activity [GO:0008194]	intracellular membrane-bounded organelle [GO:0043231];quercetin 3-O-glucosyltransferase activity [GO:0080043];quercetin 7-O-glucosyltransferase activity [GO:0080044];UDP-glycosyltransferase activity [GO:0008194]	GO:0008194;GO:0043231;GO:0080043;GO:0080044	29	9	493	56.1	5.88
+	3.5647	0.000272456	1.57505	I1JBF7	ATP-dependent Clp protease proteolytic subunit (EC 3.4.21.92)	100798621 GLYMA_02G011800			serine-type endopeptidase activity [GO:0004252]	serine-type endopeptidase activity [GO:0004252]	GO:0004252	12	3	305	33.2	8.66
+	1.9558	0.0110713	1.57395	A0A0R0GMF6	ABC transporter domain-containing protein	100788503 GLYMA_13G124700			ATP binding [GO:0005524];ATPase activity [GO:0016887]	ATP binding [GO:0005524];ATPase activity [GO:0016887]	GO:0005524;GO:0016887	15	2	296	32.8	6.18
+	3.29916	0.000502152	1.56412	A0A0R4J5Z6	Cytochrome b561 domain-containing protein	100787570 GLYMA_19G044200		integral component of membrane [GO:0016021]	oxidoreductase activity [GO:0016491]	integral component of membrane [GO:0016021];oxidoreductase activity [GO:0016491]	GO:0016021;GO:0016491	9	2	232	25.3	9.55
+	4.87169	1.34374e-05	1.56402	I1KP94	Glutathione peroxidase	100306295 GLYMA_08G013800	response to oxidative stress [GO:0006979]	cytosol [GO:0005829]	glutathione peroxidase activity [GO:0004602];peroxidase activity [GO:0004601]	cytosol [GO:0005829];glutathione peroxidase activity [GO:0004602];peroxidase activity [GO:0004601];response to oxidative stress [GO:0006979]	GO:0004601;GO:0004602;GO:0005829;GO:0006979	52	9	225	25.1	9.06
+	1.83708	0.0145519	1.56387	I1LP66	Uncharacterized protein	100777446 GLYMA_12G016900	reciprocal meiotic recombination [GO:0007131]			reciprocal meiotic recombination [GO:0007131]	GO:0007131	7	4	850	96.7	4.82
+	4.0484	8.94537e-05	1.56266	I1KXN9	Uncharacterized protein	100785006 GLYMA_08G294800						6	2	496	55.8	7.11
+	1.36301	0.0433497	1.55684	I1MBL6	eIF2B_5 domain-containing protein	100775688 GLYMA_14G205500	formation of cytoplasmic translation initiation complex [GO:0001732];formation of translation preinitiation complex [GO:0001731]	eukaryotic translation initiation factor 2 complex [GO:0005850]	mRNA binding [GO:0003729];translation initiation factor activity [GO:0003743];translation initiation factor binding [GO:0031369]	eukaryotic translation initiation factor 2 complex [GO:0005850];formation of cytoplasmic translation initiation complex [GO:0001732];formation of translation preinitiation complex [GO:0001731];mRNA binding [GO:0003729];translation initiation factor activity [GO:0003743];translation initiation factor binding [GO:0031369]	GO:0001731;GO:0001732;GO:0003729;GO:0003743;GO:0005850;GO:0031369	18	3	268	30.3	6.8
+	2.63365	0.00232459	1.54921	I1N5W0	Uncharacterized protein	100802388 GLYMA_19G012000						36	2	184	20.7	6
+	2.83391	0.00146585	1.54875	I1JJV5	Protein kinase domain-containing protein	100808907 GLYMA_02G310400	brassinosteroid mediated signaling pathway [GO:0009742]		ATP binding [GO:0005524];protein kinase activity [GO:0004672]	ATP binding [GO:0005524];brassinosteroid mediated signaling pathway [GO:0009742];protein kinase activity [GO:0004672]	GO:0004672;GO:0005524;GO:0009742	15	5	509	57.9	6.18
+	1.39693	0.040093	1.54555	I1M0R6	FMN_red domain-containing protein	GLYMA_13G196500		cytosol [GO:0005829]	FMN binding [GO:0010181];oxidoreductase activity [GO:0016491]	cytosol [GO:0005829];FMN binding [GO:0010181];oxidoreductase activity [GO:0016491]	GO:0005829;GO:0010181;GO:0016491	25	3	191	21.1	6.81
+	1.36734	0.0429205	1.54523	I1JDM8	W2 domain-containing protein	GLYMA_02G090800	formation of cytoplasmic translation initiation complex [GO:0001732];formation of translation preinitiation complex [GO:0001731]	cytosol [GO:0005829]	eukaryotic initiation factor eIF2 binding [GO:0071074];GDP-dissociation inhibitor activity [GO:0005092];translation initiation factor activity [GO:0003743]	cytosol [GO:0005829];eukaryotic initiation factor eIF2 binding [GO:0071074];formation of cytoplasmic translation initiation complex [GO:0001732];formation of translation preinitiation complex [GO:0001731];GDP-dissociation inhibitor activity [GO:0005092];translation initiation factor activity [GO:0003743]	GO:0001731;GO:0001732;GO:0003743;GO:0005092;GO:0005829;GO:0071074	20	6	441	48.7	6.64
+	1.60815	0.0246518	1.54334	K7MEF4	Uncharacterized protein	100812643 GLYMA_16G005800	lipid metabolic process [GO:0006629]	integral component of membrane [GO:0016021]	O-acyltransferase activity [GO:0008374]	integral component of membrane [GO:0016021];lipid metabolic process [GO:0006629];O-acyltransferase activity [GO:0008374]	GO:0006629;GO:0008374;GO:0016021	6	2	668	74.5	6.73
+	1.74124	0.018145	1.54329	I1M0C1	DUF3700 domain-containing protein	100786699 GLYMA_13G181000						12	2	257	28.1	6.11
+	3.85562	0.000139438	1.53344	A0A0R0EIZ5	Uncharacterized protein	100776011 GLYMA_20G051900		extracellular region [GO:0005576]	copper ion binding [GO:0005507];oxidoreductase activity [GO:0016491]	copper ion binding [GO:0005507];extracellular region [GO:0005576];oxidoreductase activity [GO:0016491]	GO:0005507;GO:0005576;GO:0016491	23	10	575	64.1	8.25
+	1.55325	0.027974	1.53002	I1KMC9	Uncharacterized protein	GLYMA_07G225500		cytosol [GO:0005829];ribonucleoprotein complex [GO:1990904]	mRNA binding [GO:0003729]	cytosol [GO:0005829];mRNA binding [GO:0003729];ribonucleoprotein complex [GO:1990904]	GO:0003729;GO:0005829;GO:1990904	13	4	412	45.2	5.71
+	2.555	0.00278615	1.52493	I1L2Z1	Glycosyltransferase (EC 2.4.1.-)	100807652 GLYMA_09G128400		intracellular membrane-bounded organelle [GO:0043231]	transferase activity, transferring hexosyl groups [GO:0016758];UDP-glycosyltransferase activity [GO:0008194]	intracellular membrane-bounded organelle [GO:0043231];transferase activity, transferring hexosyl groups [GO:0016758];UDP-glycosyltransferase activity [GO:0008194]	GO:0008194;GO:0016758;GO:0043231	8	3	483	53.6	7.15
+	1.68061	0.0208635	1.52096	I1JRJ1	W2 domain-containing protein	100784894 GLYMA_03G243100		eukaryotic translation initiation factor 2B complex [GO:0005851]	guanyl-nucleotide exchange factor activity [GO:0005085];nucleotidyltransferase activity [GO:0016779];translation initiation factor activity [GO:0003743];translation initiation factor binding [GO:0031369]	eukaryotic translation initiation factor 2B complex [GO:0005851];guanyl-nucleotide exchange factor activity [GO:0005085];nucleotidyltransferase activity [GO:0016779];translation initiation factor activity [GO:0003743];translation initiation factor binding [GO:0031369]	GO:0003743;GO:0005085;GO:0005851;GO:0016779;GO:0031369	10	4	724	81.3	4.84
+	2.85314	0.00140236	1.51803	I1NHB5	Dihydrolipoamide acetyltransferase component of pyruvate dehydrogenase complex (EC 2.3.1.-)	100799926 GLYMA_20G176300			transferase activity, transferring acyl groups [GO:0016746]	transferase activity, transferring acyl groups [GO:0016746]	GO:0016746	16	4	465	48.4	8.63
+	1.72016	0.0190476	1.51777	I1LF60	Vacuolar proton pump subunit B (V-ATPase subunit B) (Vacuolar proton pump subunit B)	100791429 GLYMA_10G283200	ATP metabolic process [GO:0046034];proton transmembrane transport [GO:1902600]	proton-transporting V-type ATPase, V1 domain [GO:0033180]	ATP binding [GO:0005524]	ATP binding [GO:0005524];ATP metabolic process [GO:0046034];proton transmembrane transport [GO:1902600];proton-transporting V-type ATPase, V1 domain [GO:0033180]	GO:0005524;GO:0033180;GO:0046034;GO:1902600	76	26	488	54.2	5.02
+	2.6475	0.00225166	1.51082	B0M1B0	Malate dehydrogenase (EC 1.1.1.37)		carbohydrate metabolic process [GO:0005975];malate metabolic process [GO:0006108];tricarboxylic acid cycle [GO:0006099]		L-malate dehydrogenase activity [GO:0030060]	carbohydrate metabolic process [GO:0005975];L-malate dehydrogenase activity [GO:0030060];malate metabolic process [GO:0006108];tricarboxylic acid cycle [GO:0006099]	GO:0005975;GO:0006099;GO:0006108;GO:0030060	27	4	356	37.4	8.29
+	5.63154	2.33592e-06	1.50808	C6SXA6	UBIQUITIN_CONJUGAT_2 domain-containing protein	100305945 GLYMA_03G255400 GLYMA_19G253000			ATP binding [GO:0005524];ubiquitin conjugating enzyme activity [GO:0061631]	ATP binding [GO:0005524];ubiquitin conjugating enzyme activity [GO:0061631]	GO:0005524;GO:0061631	38	3	148	16.5	7.88
+	1.42306	0.0377524	1.50572	A0A0R0IDP7	Sm domain-containing protein	100306112 GLYMA_09G262700	mRNA splicing, via spliceosome [GO:0000398]	small nucleolar ribonucleoprotein complex [GO:0005732]		mRNA splicing, via spliceosome [GO:0000398];small nucleolar ribonucleoprotein complex [GO:0005732]	GO:0000398;GO:0005732	86	3	70	7.6	5.17
+	1.88703	0.012971	1.50345	A0A0R0GQ87	Uncharacterized protein	100787614 GLYMA_13G181100						7	3	403	45	6.39
+	2.71314	0.0019358	1.50229	I1JV82	TPR_REGION domain-containing protein	100799725 GLYMA_04G095900		integral component of membrane [GO:0016021]		integral component of membrane [GO:0016021]	GO:0016021	18	3	221	24.1	8.7
+	3.22112	0.000601012	1.49618	C6T041	Uncharacterized protein (Fragment)		carbohydrate metabolic process [GO:0005975];pentose-phosphate shunt [GO:0006098]		metal ion binding [GO:0046872];ribulose-phosphate 3-epimerase activity [GO:0004750]	carbohydrate metabolic process [GO:0005975];metal ion binding [GO:0046872];pentose-phosphate shunt [GO:0006098];ribulose-phosphate 3-epimerase activity [GO:0004750]	GO:0004750;GO:0005975;GO:0006098;GO:0046872	52	4	228	24.6	5.55
+	1.80054	0.0158293	1.4884	C6TJ03	PPIase cyclophilin-type domain-containing protein				peptidyl-prolyl cis-trans isomerase activity [GO:0003755]	peptidyl-prolyl cis-trans isomerase activity [GO:0003755]	GO:0003755	9	2	337	36.9	5.92
+	4.61896	2.40457e-05	1.48526	I1L0E5	Ubiquitin-like domain-containing protein	100785758 GLYMA_09G023700	modification-dependent protein catabolic process [GO:0019941];protein ubiquitination [GO:0016567];translation [GO:0006412]	cytoplasm [GO:0005737];nucleus [GO:0005634];ribosome [GO:0005840]	protein tag [GO:0031386];structural constituent of ribosome [GO:0003735];ubiquitin protein ligase binding [GO:0031625]	cytoplasm [GO:0005737];modification-dependent protein catabolic process [GO:0019941];nucleus [GO:0005634];protein tag [GO:0031386];protein ubiquitination [GO:0016567];ribosome [GO:0005840];structural constituent of ribosome [GO:0003735];translation [GO:0006412];ubiquitin protein ligase binding [GO:0031625]	GO:0003735;GO:0005634;GO:0005737;GO:0005840;GO:0006412;GO:0016567;GO:0019941;GO:0031386;GO:0031625	61	10	155	17.7	9.74
+	2.22324	0.00598079	1.48412	I1MXX5	Proteasome subunit alpha type (EC 3.4.25.1)	100797380 GLYMA_17G252100	proteasomal protein catabolic process [GO:0010498];proteasomal ubiquitin-independent protein catabolic process [GO:0010499];proteasome-mediated ubiquitin-dependent protein catabolic process [GO:0043161]	cytoplasm [GO:0005737];nucleus [GO:0005634];proteasome core complex [GO:0005839];proteasome core complex, alpha-subunit complex [GO:0019773]	endopeptidase activity [GO:0004175];threonine-type endopeptidase activity [GO:0004298]	cytoplasm [GO:0005737];endopeptidase activity [GO:0004175];nucleus [GO:0005634];proteasomal protein catabolic process [GO:0010498];proteasomal ubiquitin-independent protein catabolic process [GO:0010499];proteasome core complex [GO:0005839];proteasome core complex, alpha-subunit complex [GO:0019773];proteasome-mediated ubiquitin-dependent protein catabolic process [GO:0043161];threonine-type endo…	GO:0004175;GO:0004298;GO:0005634;GO:0005737;GO:0005839;GO:0010498;GO:0010499;GO:0019773;GO:0043161	46	9	284	31	5.19
+	3.56583	0.000271752	1.4833	I1MBN8	Uncharacterized protein	100781584 GLYMA_14G207700	fatty acid alpha-oxidation [GO:0001561]	peroxisome [GO:0005777]	carbon-carbon lyase activity [GO:0016830];magnesium ion binding [GO:0000287];thiamine pyrophosphate binding [GO:0030976]	carbon-carbon lyase activity [GO:0016830];fatty acid alpha-oxidation [GO:0001561];magnesium ion binding [GO:0000287];peroxisome [GO:0005777];thiamine pyrophosphate binding [GO:0030976]	GO:0000287;GO:0001561;GO:0005777;GO:0016830;GO:0030976	33	13	566	60.6	6.54
+	1.99483	0.0101197	1.48264	I1NGL3	Uncharacterized protein	100817530 GLYMA_20G151500	sulfate assimilation [GO:0000103]		adenylylsulfate kinase activity [GO:0004020];sulfate adenylyltransferase (ATP) activity [GO:0004781]	adenylylsulfate kinase activity [GO:0004020];sulfate adenylyltransferase (ATP) activity [GO:0004781];sulfate assimilation [GO:0000103]	GO:0000103;GO:0004020;GO:0004781	32	9	466	52.2	7.3
+	4.10498	7.85266e-05	1.481	I1L3T1	UDP-glycosyltransferase 708D1 (EC 2.4.1.-) (UDP-glucose:2-hydroxyflavanone C-glucosyltransferase)	UGT708D1 Glyma09g29160		intracellular membrane-bounded organelle [GO:0043231]	quercetin 3-O-glucosyltransferase activity [GO:0080043];quercetin 7-O-glucosyltransferase activity [GO:0080044];UDP-glycosyltransferase activity [GO:0008194]	intracellular membrane-bounded organelle [GO:0043231];quercetin 3-O-glucosyltransferase activity [GO:0080043];quercetin 7-O-glucosyltransferase activity [GO:0080044];UDP-glycosyltransferase activity [GO:0008194]	GO:0008194;GO:0043231;GO:0080043;GO:0080044	44	12	480	52.5	5.55
+	3.03257	0.000927746	1.47618	A0A368UIA0	MGS domain-containing protein	GLYMA_04G133100	purine nucleotide biosynthetic process [GO:0006164]		IMP cyclohydrolase activity [GO:0003937];phosphoribosylaminoimidazolecarboxamide formyltransferase activity [GO:0004643]	IMP cyclohydrolase activity [GO:0003937];phosphoribosylaminoimidazolecarboxamide formyltransferase activity [GO:0004643];purine nucleotide biosynthetic process [GO:0006164]	GO:0003937;GO:0004643;GO:0006164	25	8	605	65.4	6.68
+	1.37191	0.0424703	1.476	I1JDD2	Uncharacterized protein	100791570 GLYMA_02G080500			RNA binding [GO:0003723]	RNA binding [GO:0003723]	GO:0003723	23	5	439	48.8	7.21
+	2.02242	0.00949696	1.46737	I1LSZ2	Ubiquitin carboxyl-terminal hydrolase (EC 3.4.19.12)	100805602 GLYMA_12G146600	protein deubiquitination [GO:0016579];ubiquitin-dependent protein catabolic process [GO:0006511]		cysteine-type endopeptidase activity [GO:0004197];thiol-dependent ubiquitin-specific protease activity [GO:0004843];zinc ion binding [GO:0008270]	cysteine-type endopeptidase activity [GO:0004197];protein deubiquitination [GO:0016579];thiol-dependent ubiquitin-specific protease activity [GO:0004843];ubiquitin-dependent protein catabolic process [GO:0006511];zinc ion binding [GO:0008270]	GO:0004197;GO:0004843;GO:0006511;GO:0008270;GO:0016579	16	8	807	89.8	5.22
+	1.65131	0.0223197	1.46339	C6TAN6	Uncharacterized protein		biotin biosynthetic process [GO:0009102]		2 iron, 2 sulfur cluster binding [GO:0051537];4 iron, 4 sulfur cluster binding [GO:0051539];biotin synthase activity [GO:0004076];metal ion binding [GO:0046872]	2 iron, 2 sulfur cluster binding [GO:0051537];4 iron, 4 sulfur cluster binding [GO:0051539];biotin biosynthetic process [GO:0009102];biotin synthase activity [GO:0004076];metal ion binding [GO:0046872]	GO:0004076;GO:0009102;GO:0046872;GO:0051537;GO:0051539	27	5	374	41.6	7.4
+	4.05071	8.89791e-05	1.45839	I1N4G7	Non-specific serine/threonine protein kinase (EC 2.7.11.1)	100796687 GLYMA_18G262900	intracellular signal transduction [GO:0035556];protein phosphorylation [GO:0006468]	cytoplasm [GO:0005737];nucleus [GO:0005634]	ATP binding [GO:0005524];protein serine/threonine kinase activity [GO:0004674]	ATP binding [GO:0005524];cytoplasm [GO:0005737];intracellular signal transduction [GO:0035556];nucleus [GO:0005634];protein phosphorylation [GO:0006468];protein serine/threonine kinase activity [GO:0004674]	GO:0004674;GO:0005524;GO:0005634;GO:0005737;GO:0006468;GO:0035556	6	3	514	58.5	7.93
+	2.69185	0.00203306	1.45713	A0A0R0EQE5	Uncharacterized protein	102668537 GLYMA_20G209000		endosome [GO:0005768];Golgi apparatus [GO:0005794];integral component of membrane [GO:0016021];trans-Golgi network [GO:0005802]	methyltransferase activity [GO:0008168]	endosome [GO:0005768];Golgi apparatus [GO:0005794];integral component of membrane [GO:0016021];methyltransferase activity [GO:0008168];trans-Golgi network [GO:0005802]	GO:0005768;GO:0005794;GO:0005802;GO:0008168;GO:0016021	20	8	620	70.3	6.04
+	2.14065	0.00723354	1.45699	C6TP03	eIF2B_5 domain-containing protein				translation initiation factor activity [GO:0003743]	translation initiation factor activity [GO:0003743]	GO:0003743	25	4	268	30.2	6.42
+	2.4222	0.00378264	1.45606	A0A0R4J4Q5	Protein kinase domain-containing protein	100789734 GLYMA_13G106900	activation of MAPK activity [GO:0000187];activation of protein kinase activity [GO:0032147];signal transduction by protein phosphorylation [GO:0023014];stress-activated protein kinase signaling cascade [GO:0031098]	cytoplasm [GO:0005737]	ATP binding [GO:0005524];MAP kinase kinase activity [GO:0004708];protein serine/threonine kinase activity [GO:0004674]	activation of MAPK activity [GO:0000187];activation of protein kinase activity [GO:0032147];ATP binding [GO:0005524];cytoplasm [GO:0005737];MAP kinase kinase activity [GO:0004708];protein serine/threonine kinase activity [GO:0004674];signal transduction by protein phosphorylation [GO:0023014];stress-activated protein kinase signaling cascade [GO:0031098]	GO:0000187;GO:0004674;GO:0004708;GO:0005524;GO:0005737;GO:0023014;GO:0031098;GO:0032147	16	3	356	39.7	5.44
+	3.16411	0.000685313	1.45237	I1J7C8	Peptidase_M24 domain-containing protein	100788381 GLYMA_01G119400		cytoplasm [GO:0005737];nucleolus [GO:0005730]	nucleic acid binding [GO:0003676]	cytoplasm [GO:0005737];nucleic acid binding [GO:0003676];nucleolus [GO:0005730]	GO:0003676;GO:0005730;GO:0005737	43	10	390	42.9	6.76
+	1.61839	0.0240772	1.45105	C6T1N0	SCP domain-containing protein	547547 GLYMA_13G251600 GLYMA_13G251700 GLYMA_13G252000 GLYMA_13G252300 GLYMA_13G252400		extracellular space [GO:0005615]		extracellular space [GO:0005615]	GO:0005615	64	4	174	18.8	4.7
+	1.65092	0.0223401	1.44259	I1L0F8	Uncharacterized protein	100791925 GLYMA_09G025200						6	2	408	45.2	7.2
+	4.79113	1.61758e-05	1.44002	I1L8L3	ADF-H domain-containing protein	GLYMA_10G044000	actin filament depolymerization [GO:0030042]	actin cytoskeleton [GO:0015629]	actin binding [GO:0003779]	actin binding [GO:0003779];actin cytoskeleton [GO:0015629];actin filament depolymerization [GO:0030042]	GO:0003779;GO:0015629;GO:0030042	63	6	139	16	6.2
+	2.27043	0.00536503	1.43837	C6T227	ACT domain-containing protein	100500546 GLYMA_01G129700			protein dimerization activity [GO:0046983]	protein dimerization activity [GO:0046983]	GO:0046983	61	4	150	16.5	4.59
+	3.71014	0.000194919	1.43676	A0A0R0FSJ3	Uncharacterized protein	100788577 GLYMA_17G231700			3'-5' exonuclease activity [GO:0008408];RNA binding [GO:0003723]	3'-5' exonuclease activity [GO:0008408];RNA binding [GO:0003723]	GO:0003723;GO:0008408	14	3	342	38.5	5.88
+	3.13564	0.000731739	1.43158	I1K0C8	UBX domain-containing protein	100784059 GLYMA_05G049200						5	2	598	65.7	4.73
+	2.42245	0.00378053	1.42688	I1KI22	Reticulon-like protein	100779788 GLYMA_07G062600		endoplasmic reticulum membrane [GO:0005789];integral component of membrane [GO:0016021]		endoplasmic reticulum membrane [GO:0005789];integral component of membrane [GO:0016021]	GO:0005789;GO:0016021	10	2	314	35.2	7.05
+	5.37401	4.22663e-06	1.42164	I1LCM6	Uncharacterized protein	100782567 GLYMA_10G197700	carbohydrate metabolic process [GO:0005975];malate metabolic process [GO:0006108]		malate dehydrogenase (NADP+) activity [GO:0046554]	carbohydrate metabolic process [GO:0005975];malate dehydrogenase (NADP+) activity [GO:0046554];malate metabolic process [GO:0006108]	GO:0005975;GO:0006108;GO:0046554	19	4	402	44.1	7.62
+	2.16572	0.00682776	1.42158	C6TCX5	Peptidase_M24 domain-containing protein	100781302 GLYMA_18G203800		cytoplasm [GO:0005737];nucleolus [GO:0005730]	nucleic acid binding [GO:0003676]	cytoplasm [GO:0005737];nucleic acid binding [GO:0003676];nucleolus [GO:0005730]	GO:0003676;GO:0005730;GO:0005737	45	11	394	43.5	6.7
+	1.99044	0.0102226	1.41759	I1L605	Thioredoxin	100803391 GLYMA_09G240900	cell redox homeostasis [GO:0045454];glycerol ether metabolic process [GO:0006662]	cell [GO:0005623]	protein disulfide oxidoreductase activity [GO:0015035]	cell [GO:0005623];cell redox homeostasis [GO:0045454];glycerol ether metabolic process [GO:0006662];protein disulfide oxidoreductase activity [GO:0015035]	GO:0005623;GO:0006662;GO:0015035;GO:0045454	20	2	131	14.8	7.4
+	5.60423	2.48756e-06	1.41652	I1J7P1	Non-specific lipid-transfer protein	GLYMA_01G132500	lipid transport [GO:0006869]		lipid binding [GO:0008289]	lipid binding [GO:0008289];lipid transport [GO:0006869]	GO:0006869;GO:0008289	18	2	118	11.8	8.9
+	2.62496	0.00237159	1.41404	I1N6R2	60S ribosomal protein L36	100526979 GLYMA_19G047300	cytoplasmic translation [GO:0002181]	cytosolic large ribosomal subunit [GO:0022625]	structural constituent of ribosome [GO:0003735]	cytoplasmic translation [GO:0002181];cytosolic large ribosomal subunit [GO:0022625];structural constituent of ribosome [GO:0003735]	GO:0002181;GO:0003735;GO:0022625	26	3	115	13.3	10.99
+	2.26671	0.00541115	1.40913	I1LSS5	Anamorsin homolog (Fe-S cluster assembly protein DRE2 homolog)	100802432 GLYMA_12G141400	iron-sulfur cluster assembly [GO:0016226]	cytoplasm [GO:0005737];mitochondrial intermembrane space [GO:0005758]	2 iron, 2 sulfur cluster binding [GO:0051537];4 iron, 4 sulfur cluster binding [GO:0051539];electron transfer activity [GO:0009055];metal ion binding [GO:0046872]	2 iron, 2 sulfur cluster binding [GO:0051537];4 iron, 4 sulfur cluster binding [GO:0051539];cytoplasm [GO:0005737];electron transfer activity [GO:0009055];iron-sulfur cluster assembly [GO:0016226];metal ion binding [GO:0046872];mitochondrial intermembrane space [GO:0005758]	GO:0005737;GO:0005758;GO:0009055;GO:0016226;GO:0046872;GO:0051537;GO:0051539	20	3	265	28.5	5.17
+	4.9201	1.20199e-05	1.40695	I1JYI8	Uncharacterized protein	100785976 GLYMA_04G229000	cytoplasmic translation [GO:0002181];translational elongation [GO:0006414]	cytosolic large ribosomal subunit [GO:0022625]	protein kinase activator activity [GO:0030295];ribonucleoprotein complex binding [GO:0043021];structural constituent of ribosome [GO:0003735]	cytoplasmic translation [GO:0002181];cytosolic large ribosomal subunit [GO:0022625];protein kinase activator activity [GO:0030295];ribonucleoprotein complex binding [GO:0043021];structural constituent of ribosome [GO:0003735];translational elongation [GO:0006414]	GO:0002181;GO:0003735;GO:0006414;GO:0022625;GO:0030295;GO:0043021	74	3	110	11.1	4.32
+	2.11148	0.00773603	1.40676	I1KAS2	Uncharacterized protein	100777293 GLYMA_06G128600			serine-type peptidase activity [GO:0008236]	serine-type peptidase activity [GO:0008236]	GO:0008236	12	5	770	86.8	6.9
+	2.82958	0.00148055	1.40154	C6T1I7	SCP domain-containing protein							24	2	164	17.6	8.29
+	1.94141	0.0114443	1.39285	C6TEH5	Lipase_GDSL domain-containing protein				hydrolase activity, acting on ester bonds [GO:0016788]	hydrolase activity, acting on ester bonds [GO:0016788]	GO:0016788	17	3	369	40.6	6.67
+	4.65422	2.21706e-05	1.39122	I1JS37	Uncharacterized protein	GLYMA_03G260900	cytoplasmic translation [GO:0002181];translational elongation [GO:0006414]	cytosolic large ribosomal subunit [GO:0022625];integral component of membrane [GO:0016021]	protein kinase activator activity [GO:0030295];ribonucleoprotein complex binding [GO:0043021];structural constituent of ribosome [GO:0003735]	cytoplasmic translation [GO:0002181];cytosolic large ribosomal subunit [GO:0022625];integral component of membrane [GO:0016021];protein kinase activator activity [GO:0030295];ribonucleoprotein complex binding [GO:0043021];structural constituent of ribosome [GO:0003735];translational elongation [GO:0006414]	GO:0002181;GO:0003735;GO:0006414;GO:0016021;GO:0022625;GO:0030295;GO:0043021	24	3	164	17.4	8.43
+	1.32919	0.0468609	1.39085	I1MTF2	Uncharacterized protein	GLYMA_17G087500			heme binding [GO:0020037]	heme binding [GO:0020037]	GO:0020037	15	2	213	23.6	8.87
+	3.925	0.00011885	1.38742	A0A0R0HHJ1	Uncharacterized protein	GLYMA_12G141600						40	2	83	9.1	5.36
+	1.882	0.0131221	1.38666	I1NH84	WD_REPEATS_REGION domain-containing protein	100790414 GLYMA_20G173100	ribosomal large subunit biogenesis [GO:0042273]		unfolded protein binding [GO:0051082]	ribosomal large subunit biogenesis [GO:0042273];unfolded protein binding [GO:0051082]	GO:0042273;GO:0051082	6	2	391	42.1	4.59
+	1.85241	0.0140473	1.38517	A0A0R0HHC1	Uncharacterized protein	GLYMA_12G224800	regulation of proton transport [GO:0010155]	endoplasmic reticulum [GO:0005783];integral component of membrane [GO:0016021];plasma membrane [GO:0005886]		endoplasmic reticulum [GO:0005783];integral component of membrane [GO:0016021];plasma membrane [GO:0005886];regulation of proton transport [GO:0010155]	GO:0005783;GO:0005886;GO:0010155;GO:0016021	24	12	622	70.1	9.11
+	2.97294	0.00106428	1.38384	I1MI18	Glyco_18 domain-containing protein	100777663 GLYMA_15G206800	carbohydrate metabolic process [GO:0005975];chitin catabolic process [GO:0006032]	extracellular region [GO:0005576]	chitin binding [GO:0008061];chitinase activity [GO:0004568]	carbohydrate metabolic process [GO:0005975];chitin binding [GO:0008061];chitin catabolic process [GO:0006032];chitinase activity [GO:0004568];extracellular region [GO:0005576]	GO:0004568;GO:0005576;GO:0005975;GO:0006032;GO:0008061	32	6	365	40.1	8.87
+	2.52888	0.00295883	1.38194	I1LE69	Abhydrolase_3 domain-containing protein	GLYMA_10G250200			hydrolase activity [GO:0016787]	hydrolase activity [GO:0016787]	GO:0016787	32	5	331	36.7	5.86
+	2.52371	0.00299427	1.37951	A0A0R4J5U6	PKS_ER domain-containing protein	GLYMA_18G298200			oxidoreductase activity [GO:0016491]	oxidoreductase activity [GO:0016491]	GO:0016491	34	7	348	38.6	6.7
+	1.4124	0.0386899	1.37909	I1J630	Probable 6-phosphogluconolactonase	GLYMA_01G062000	carbohydrate metabolic process [GO:0005975];pentose-phosphate shunt, oxidative branch [GO:0009051]		6-phosphogluconolactonase activity [GO:0017057]	6-phosphogluconolactonase activity [GO:0017057];carbohydrate metabolic process [GO:0005975];pentose-phosphate shunt, oxidative branch [GO:0009051]	GO:0005975;GO:0009051;GO:0017057	13	2	261	28.5	5.19
+	2.71259	0.00193826	1.37417	I1JCF9	VWFA domain-containing protein	100780583 GLYMA_02G046900	proteasome assembly [GO:0043248];proteasome-mediated ubiquitin-dependent protein catabolic process [GO:0043161]	cytosol [GO:0005829];nucleus [GO:0005634];proteasome regulatory particle, base subcomplex [GO:0008540]	polyubiquitin modification-dependent protein binding [GO:0031593]	cytosol [GO:0005829];nucleus [GO:0005634];polyubiquitin modification-dependent protein binding [GO:0031593];proteasome assembly [GO:0043248];proteasome regulatory particle, base subcomplex [GO:0008540];proteasome-mediated ubiquitin-dependent protein catabolic process [GO:0043161]	GO:0005634;GO:0005829;GO:0008540;GO:0031593;GO:0043161;GO:0043248	27	8	405	43	4.67
+	1.51937	0.0302433	1.37329	C6T386	Protein-L-isoaspartate O-methyltransferase (EC 2.1.1.77) (Fragment)				protein-L-isoaspartate (D-aspartate) O-methyltransferase activity [GO:0004719]	protein-L-isoaspartate (D-aspartate) O-methyltransferase activity [GO:0004719]	GO:0004719	13	2	248	26.7	7.43
+	2.70676	0.00196443	1.36843	C6ZRX9	Receptor protein kinase				ATP binding [GO:0005524];protein kinase activity [GO:0004672]	ATP binding [GO:0005524];protein kinase activity [GO:0004672]	GO:0004672;GO:0005524	15	2	227	24.8	5.1
+	4.53888	2.89149e-05	1.36497	C6T463	Uncharacterized protein	100527385 GLYMA_05G174300	translational elongation [GO:0006414]	ribosome [GO:0005840]	structural constituent of ribosome [GO:0003735]	ribosome [GO:0005840];structural constituent of ribosome [GO:0003735];translational elongation [GO:0006414]	GO:0003735;GO:0005840;GO:0006414	22	3	125	12.3	4.41
+	1.57146	0.026825	1.36439	I1M057	GB1/RHD3-type G domain-containing protein	100808644 GLYMA_13G174200		membrane [GO:0016020]	GTP binding [GO:0005525];GTPase activity [GO:0003924]	GTP binding [GO:0005525];GTPase activity [GO:0003924];membrane [GO:0016020]	GO:0003924;GO:0005525;GO:0016020	4	3	1060	120.3	7.91
+	2.56167	0.00274369	1.36103	I1LBX9	Uncharacterized protein	100809275 GLYMA_10G172800						24	6	534	58.9	5.05
+	1.877	0.0132739	1.36079	C6TKS3	Prephenate/arogenate dehydrogenase domain-containing protein		tyrosine biosynthetic process [GO:0006571]		prephenate dehydrogenase (NAD+) activity [GO:0008977];prephenate dehydrogenase (NADP+) activity [GO:0004665]	prephenate dehydrogenase (NAD+) activity [GO:0008977];prephenate dehydrogenase (NADP+) activity [GO:0004665];tyrosine biosynthetic process [GO:0006571]	GO:0004665;GO:0006571;GO:0008977	11	2	271	30.6	6.68
+	1.59473	0.0254257	1.36001	K7MY09	Uncharacterized protein	100784200 GLYMA_19G122900	mRNA processing [GO:0006397]	ribonucleoprotein complex [GO:1990904]	mRNA binding [GO:0003729];RNA binding [GO:0003723]	mRNA binding [GO:0003729];mRNA processing [GO:0006397];ribonucleoprotein complex [GO:1990904];RNA binding [GO:0003723]	GO:0003723;GO:0003729;GO:0006397;GO:1990904	10	4	479	51.2	5.1
+	1.9298	0.0117544	1.35233	I1K0K7	Uncharacterized protein	100780296 GLYMA_05G055600			Hsp90 protein binding [GO:0051879]	Hsp90 protein binding [GO:0051879]	GO:0051879	14	7	567	63.4	6.11
+	4.03866	9.14822e-05	1.35221	I1KYQ5	Glycosyltransferase (EC 2.4.1.-)	100777345 GLYMA_08G338100		intracellular membrane-bounded organelle [GO:0043231]	quercetin 3-O-glucosyltransferase activity [GO:0080043];quercetin 7-O-glucosyltransferase activity [GO:0080044];UDP-glycosyltransferase activity [GO:0008194]	intracellular membrane-bounded organelle [GO:0043231];quercetin 3-O-glucosyltransferase activity [GO:0080043];quercetin 7-O-glucosyltransferase activity [GO:0080044];UDP-glycosyltransferase activity [GO:0008194]	GO:0008194;GO:0043231;GO:0080043;GO:0080044	14	3	469	51.2	5.59
+	3.91269	0.000122266	1.3474	A0A0R0H0C1	Peptidyl-prolyl cis-trans isomerase (PPIase) (EC 5.2.1.8)	GLYMA_13G193500	protein folding [GO:0006457]		peptidyl-prolyl cis-trans isomerase activity [GO:0003755]	peptidyl-prolyl cis-trans isomerase activity [GO:0003755];protein folding [GO:0006457]	GO:0003755;GO:0006457	41	6	183	19.7	8.25
+	1.86427	0.0136689	1.34282	C6TNT8	NAD(P)-bd_dom domain-containing protein		galactose metabolic process [GO:0006012]		UDP-glucose 4-epimerase activity [GO:0003978]	galactose metabolic process [GO:0006012];UDP-glucose 4-epimerase activity [GO:0003978]	GO:0003978;GO:0006012	10	2	391	43	7.78
+	3.59432	0.000254496	1.33495	I1JUR7	Beta-adaptin-like protein	100801153 GLYMA_04G080000	intracellular protein transport [GO:0006886];vesicle-mediated transport [GO:0016192]	clathrin adaptor complex [GO:0030131]	clathrin binding [GO:0030276]	clathrin adaptor complex [GO:0030131];clathrin binding [GO:0030276];intracellular protein transport [GO:0006886];vesicle-mediated transport [GO:0016192]	GO:0006886;GO:0016192;GO:0030131;GO:0030276	10	5	845	93.3	5.39
+	2.01097	0.00975057	1.32944	I1KYG2	C2 domain-containing protein	100804602 GLYMA_08G325300						26	6	430	46.6	4.7
+	2.91203	0.00122453	1.32485	I1L3T4	Uncharacterized protein	100777708 GLYMA_09G162700			endopeptidase inhibitor activity [GO:0004866]	endopeptidase inhibitor activity [GO:0004866]	GO:0004866	50	7	199	21.7	5.66
+	2.47014	0.00338736	1.32378	I1MS24	SEC7 domain-containing protein	100782540 GLYMA_17G044000	regulation of ARF protein signal transduction [GO:0032012];vesicle-mediated transport [GO:0016192]	trans-Golgi network [GO:0005802]	ARF guanyl-nucleotide exchange factor activity [GO:0005086]	ARF guanyl-nucleotide exchange factor activity [GO:0005086];regulation of ARF protein signal transduction [GO:0032012];trans-Golgi network [GO:0005802];vesicle-mediated transport [GO:0016192]	GO:0005086;GO:0005802;GO:0016192;GO:0032012	27	31	1782	197.6	5.54
+	2.44131	0.00361982	1.31916	C6TG68	C2 domain-containing protein							72	7	149	16.6	4.32
+	1.42209	0.0378368	1.31053	K7K5X7	Ribosomal protein L19	100816734 GLYMA_02G015900	translation [GO:0006412]	cytosolic large ribosomal subunit [GO:0022625]	RNA binding [GO:0003723];structural constituent of ribosome [GO:0003735]	cytosolic large ribosomal subunit [GO:0022625];RNA binding [GO:0003723];structural constituent of ribosome [GO:0003735];translation [GO:0006412]	GO:0003723;GO:0003735;GO:0006412;GO:0022625	30	4	212	24.6	11.44
+	1.32036	0.0478229	1.31009	C6SXG7	FMN_red domain-containing protein				oxidoreductase activity [GO:0016491]	oxidoreductase activity [GO:0016491]	GO:0016491	48	7	198	21.5	8.82
+	4.31084	4.88831e-05	1.3055	Q8W198	Phosphate transporter			integral component of membrane [GO:0016021]		integral component of membrane [GO:0016021]	GO:0016021	59	16	342	36.3	9.04
+	1.49963	0.03165	1.30026	C6SWE0	Peroxiredoxin (EC 1.11.1.15)	100499771 GLYMA_07G084100	cell redox homeostasis [GO:0045454];cellular response to oxidative stress [GO:0034599];hydrogen peroxide catabolic process [GO:0042744]	cytoplasm [GO:0005737]	thioredoxin peroxidase activity [GO:0008379]	cell redox homeostasis [GO:0045454];cellular response to oxidative stress [GO:0034599];cytoplasm [GO:0005737];hydrogen peroxide catabolic process [GO:0042744];thioredoxin peroxidase activity [GO:0008379]	GO:0005737;GO:0008379;GO:0034599;GO:0042744;GO:0045454	73	8	162	17.4	5.59
+	2.87433	0.00133557	1.30023	I1MH75	WD_REPEATS_REGION domain-containing protein	GLYMA_15G169800		nucleus [GO:0005634]		nucleus [GO:0005634]	GO:0005634	23	6	508	56.5	6.54
+	2.11879	0.00760692	1.28548	I1LQ57	Dolichyl-diphosphooligosaccharide--protein glycosyltransferase 48 kDa subunit (Oligosaccharyl transferase 48 kDa subunit)	100806848 GLYMA_12G045400	protein N-linked glycosylation via asparagine [GO:0018279]	endoplasmic reticulum [GO:0005783];integral component of membrane [GO:0016021];oligosaccharyltransferase complex [GO:0008250]		endoplasmic reticulum [GO:0005783];integral component of membrane [GO:0016021];oligosaccharyltransferase complex [GO:0008250];protein N-linked glycosylation via asparagine [GO:0018279]	GO:0005783;GO:0008250;GO:0016021;GO:0018279	54	14	433	48.2	6.48
+	2.64053	0.00228808	1.28526	C6T078	Uncharacterized protein	100306624 GLYMA_13G133900	translation [GO:0006412]	ribosome [GO:0005840]	structural constituent of ribosome [GO:0003735]	ribosome [GO:0005840];structural constituent of ribosome [GO:0003735];translation [GO:0006412]	GO:0003735;GO:0005840;GO:0006412	40	6	123	14.3	10.83
+	5.17975	6.61079e-06	1.27798	I1JJL6	HATPase_c domain-containing protein	GLYMA_02G302500	cellular response to heat [GO:0034605];protein folding [GO:0006457];protein stabilization [GO:0050821]	cell surface [GO:0009986];cytoplasm [GO:0005737];cytosol [GO:0005829];perinuclear region of cytoplasm [GO:0048471];plasma membrane [GO:0005886];protein-containing complex [GO:0032991]	ATP binding [GO:0005524];unfolded protein binding [GO:0051082]	ATP binding [GO:0005524];cell surface [GO:0009986];cellular response to heat [GO:0034605];cytoplasm [GO:0005737];cytosol [GO:0005829];perinuclear region of cytoplasm [GO:0048471];plasma membrane [GO:0005886];protein folding [GO:0006457];protein stabilization [GO:0050821];protein-containing complex [GO:0032991];unfolded protein binding [GO:0051082]	GO:0005524;GO:0005737;GO:0005829;GO:0005886;GO:0006457;GO:0009986;GO:0032991;GO:0034605;GO:0048471;GO:0050821;GO:0051082	63	41	702	80.3	5.06
+	4.83035	1.47793e-05	1.27783	K7L432	TIP120 domain-containing protein	100806720 GLYMA_07G272400	protein ubiquitination [GO:0016567];SCF complex assembly [GO:0010265]	nucleus [GO:0005634]		nucleus [GO:0005634];protein ubiquitination [GO:0016567];SCF complex assembly [GO:0010265]	GO:0005634;GO:0010265;GO:0016567	41	33	1217	134.2	6.01
+	6.63583	2.31296e-07	1.27576	K7KA62	Glycosyltransferase (EC 2.4.1.-)	100791935 GLYMA_02G226000		integral component of membrane [GO:0016021];intracellular membrane-bounded organelle [GO:0043231]	transferase activity, transferring hexosyl groups [GO:0016758];UDP-glycosyltransferase activity [GO:0008194]	integral component of membrane [GO:0016021];intracellular membrane-bounded organelle [GO:0043231];transferase activity, transferring hexosyl groups [GO:0016758];UDP-glycosyltransferase activity [GO:0008194]	GO:0008194;GO:0016021;GO:0016758;GO:0043231	24	6	482	53.5	5.44
+	1.76649	0.0171202	1.27505	I1LUS3	Histone H2A	100816280 GLYMA_12G215500	chromatin organization [GO:0006325]	nuclear chromatin [GO:0000790];nucleosome [GO:0000786]	DNA binding [GO:0003677];protein heterodimerization activity [GO:0046982]	chromatin organization [GO:0006325];DNA binding [GO:0003677];nuclear chromatin [GO:0000790];nucleosome [GO:0000786];protein heterodimerization activity [GO:0046982]	GO:0000786;GO:0000790;GO:0003677;GO:0006325;GO:0046982	50	4	135	14	10.05
+	1.53399	0.0292422	1.275	K7KNP4	Uncharacterized protein	GLYMA_05G003500		endoplasmic reticulum [GO:0005783];integral component of membrane [GO:0016021];nuclear envelope [GO:0005635]		endoplasmic reticulum [GO:0005783];integral component of membrane [GO:0016021];nuclear envelope [GO:0005635]	GO:0005635;GO:0005783;GO:0016021	2	3	1954	213.8	6.13
+	2.75116	0.00177352	1.27247	Q2LAJ9	Cytochrome P450 monooxygenase CYP51G1 (Fragment)	CYP51G1			heme binding [GO:0020037];iron ion binding [GO:0005506];monooxygenase activity [GO:0004497];oxidoreductase activity, acting on paired donors, with incorporation or reduction of molecular oxygen [GO:0016705]	heme binding [GO:0020037];iron ion binding [GO:0005506];monooxygenase activity [GO:0004497];oxidoreductase activity, acting on paired donors, with incorporation or reduction of molecular oxygen [GO:0016705]	GO:0004497;GO:0005506;GO:0016705;GO:0020037	28	10	475	53.8	7.4
+	3.31609	0.000482956	1.26897	C6TNG6	Uncharacterized protein	100811638 GLYMA_04G061900		membrane [GO:0016020]		membrane [GO:0016020]	GO:0016020	33	4	222	24.3	7.33
+	6.60779	2.46723e-07	1.26109	I1KB09	Uncharacterized protein	GLYMA_06G135800	cytoplasmic translation [GO:0002181]	cytosolic large ribosomal subunit [GO:0022625]	protein kinase activator activity [GO:0030295];ribonucleoprotein complex binding [GO:0043021];structural constituent of ribosome [GO:0003735]	cytoplasmic translation [GO:0002181];cytosolic large ribosomal subunit [GO:0022625];protein kinase activator activity [GO:0030295];ribonucleoprotein complex binding [GO:0043021];structural constituent of ribosome [GO:0003735]	GO:0002181;GO:0003735;GO:0022625;GO:0030295;GO:0043021	73	3	111	11.2	4.72
+	2.1793	0.00661753	1.25849	Q8H928	Phosphoenolpyruvate carboxylase (EC 4.1.1.31)	GmPEPC7 547456 GLYMA_13G270400	carbon fixation [GO:0015977];leaf development [GO:0048366];tricarboxylic acid cycle [GO:0006099]	apoplast [GO:0048046];chloroplast [GO:0009507];cytosol [GO:0005829]	phosphoenolpyruvate carboxylase activity [GO:0008964]	apoplast [GO:0048046];carbon fixation [GO:0015977];chloroplast [GO:0009507];cytosol [GO:0005829];leaf development [GO:0048366];phosphoenolpyruvate carboxylase activity [GO:0008964];tricarboxylic acid cycle [GO:0006099]	GO:0005829;GO:0006099;GO:0008964;GO:0009507;GO:0015977;GO:0048046;GO:0048366	48	39	967	110.6	6.47
+	2.62677	0.00236172	1.25713	C6TBY6	V-type proton ATPase proteolipid subunit	100815182 GLYMA_11G110100 GLYMA_12G036800		integral component of membrane [GO:0016021];proton-transporting V-type ATPase, V0 domain [GO:0033179];vacuolar membrane [GO:0005774]	proton transmembrane transporter activity [GO:0015078]	integral component of membrane [GO:0016021];proton transmembrane transporter activity [GO:0015078];proton-transporting V-type ATPase, V0 domain [GO:0033179];vacuolar membrane [GO:0005774]	GO:0005774;GO:0015078;GO:0016021;GO:0033179	32	3	164	16.5	8.46
+	1.9045	0.0124596	1.2549	C6T2R5	RNase H domain-containing protein			integral component of membrane [GO:0016021]	nucleic acid binding [GO:0003676];RNA-DNA hybrid ribonuclease activity [GO:0004523]	integral component of membrane [GO:0016021];nucleic acid binding [GO:0003676];RNA-DNA hybrid ribonuclease activity [GO:0004523]	GO:0003676;GO:0004523;GO:0016021	36	3	247	26.7	7.34
+	2.37482	0.00421874	1.25368	I1M860	TOG domain-containing protein	100779608 GLYMA_14G068900						21	5	345	37.8	5.31
+	4.44436	3.59448e-05	1.25339	E9KNA7	SGF14e	100529130 GLYMA_01G058000			protein domain specific binding [GO:0019904]	protein domain specific binding [GO:0019904]	GO:0019904	55	11	259	29.5	4.88
+	1.68724	0.0205478	1.25168	C6TG29	Uncharacterized protein		'de novo' L-methionine biosynthetic process [GO:0071266]		cystathionine beta-lyase activity [GO:0004121];pyridoxal phosphate binding [GO:0030170]	cystathionine beta-lyase activity [GO:0004121];'de novo' L-methionine biosynthetic process [GO:0071266];pyridoxal phosphate binding [GO:0030170]	GO:0004121;GO:0030170;GO:0071266	17	5	468	50.4	5.88
+	2.82449	0.00149799	1.24875	K7M9L4	Uncharacterized protein	100797877 GLYMA_15G045100	glutamine metabolic process [GO:0006541];nitrogen compound metabolic process [GO:0006807]	cytoplasm [GO:0005737]	ATP binding [GO:0005524];metal ion binding [GO:0046872]	ATP binding [GO:0005524];cytoplasm [GO:0005737];glutamine metabolic process [GO:0006541];metal ion binding [GO:0046872];nitrogen compound metabolic process [GO:0006807]	GO:0005524;GO:0005737;GO:0006541;GO:0006807;GO:0046872	29	18	1161	126.7	5.43
+	1.44277	0.0360768	1.24687	K7MYF1	C-CAP/cofactor C-like domain-containing protein	100801317 GLYMA_19G145600	cell morphogenesis [GO:0000902]			cell morphogenesis [GO:0000902]	GO:0000902	16	6	565	62.1	5.39
+	1.60148	0.0250336	1.24489	C6THI7	Uncharacterized protein	100784319 GLYMA_09G234300			adenylate kinase activity [GO:0004017];ATP binding [GO:0005524]	adenylate kinase activity [GO:0004017];ATP binding [GO:0005524]	GO:0004017;GO:0005524	11	2	284	31.3	8.81
+	3.35002	0.000446664	1.24108	I1JWP6	Uncharacterized protein	100790402 GLYMA_04G162800	ATP synthesis coupled proton transport [GO:0015986]	proton-transporting ATP synthase complex, catalytic core F(1) [GO:0045261]	proton-transporting ATP synthase activity, rotational mechanism [GO:0046933]	ATP synthesis coupled proton transport [GO:0015986];proton-transporting ATP synthase activity, rotational mechanism [GO:0046933];proton-transporting ATP synthase complex, catalytic core F(1) [GO:0045261]	GO:0015986;GO:0045261;GO:0046933	52	10	318	35	9.29
+	1.83421	0.0146485	1.23912	I1LZP7	Uncharacterized protein	100806865 GLYMA_13G158600			ATP binding [GO:0005524];ATPase activity [GO:0016887]	ATP binding [GO:0005524];ATPase activity [GO:0016887]	GO:0005524;GO:0016887	14	4	720	79.9	6.16
+	3.62182	0.000238878	1.23641	C6TLC2	ANK_REP_REGION domain-containing protein	100784610 GLYMA_06G320200	protein targeting to chloroplast [GO:0045036]	integral component of chloroplast outer membrane [GO:0031359]	chloroplast targeting sequence binding [GO:0030941]	chloroplast targeting sequence binding [GO:0030941];integral component of chloroplast outer membrane [GO:0031359];protein targeting to chloroplast [GO:0045036]	GO:0030941;GO:0031359;GO:0045036	55	12	352	37.9	4.65
+	2.96602	0.00108137	1.23492	I1LEH0	Thioredoxin domain-containing protein	100814116 GLYMA_10G259900	cell redox homeostasis [GO:0045454]	cell [GO:0005623]		cell [GO:0005623];cell redox homeostasis [GO:0045454]	GO:0005623;GO:0045454	15	2	213	24.4	5.58
+	4.18719	6.49844e-05	1.23328	I1JN75	Str_synth domain-containing protein	100788609 GLYMA_03G130100	biosynthetic process [GO:0009058]	endoplasmic reticulum [GO:0005783];membrane [GO:0016020];plasma membrane [GO:0005886]	strictosidine synthase activity [GO:0016844]	biosynthetic process [GO:0009058];endoplasmic reticulum [GO:0005783];membrane [GO:0016020];plasma membrane [GO:0005886];strictosidine synthase activity [GO:0016844]	GO:0005783;GO:0005886;GO:0009058;GO:0016020;GO:0016844	13	2	371	40.3	6.46
+	1.34293	0.0454015	1.22827	C6T5C9	Uncharacterized protein	100527770 GLYMA_17G050600						30	3	253	27.6	6.87
+	2.31043	0.00489293	1.22521	I1JPB4	Uncharacterized protein	100796697 GLYMA_03G170000						2	2	1440	158.6	7.37
+	3.90789	0.000123627	1.21956	I1KYC4	Peptidase A1 domain-containing protein	100796818 GLYMA_08G321100	protein catabolic process [GO:0030163];proteolysis [GO:0006508]		aspartic-type endopeptidase activity [GO:0004190]	aspartic-type endopeptidase activity [GO:0004190];protein catabolic process [GO:0030163];proteolysis [GO:0006508]	GO:0004190;GO:0006508;GO:0030163	16	3	488	51.9	8.07
+	1.64948	0.0224142	1.2143	I1NAM9	Uncharacterized protein	100793382 GLYMA_19G194800	chloroplast fission [GO:0010020]	chloroplast [GO:0009507];cytoplasm [GO:0005737]	GTP binding [GO:0005525];GTPase activity [GO:0003924]	chloroplast [GO:0009507];chloroplast fission [GO:0010020];cytoplasm [GO:0005737];GTP binding [GO:0005525];GTPase activity [GO:0003924]	GO:0003924;GO:0005525;GO:0005737;GO:0009507;GO:0010020	15	4	478	50.2	7.31
+	3.78329	0.000164708	1.21254	A0A0R4J5Z8	Uncharacterized protein	GLYMA_19G114500		cytosol [GO:0005829]	5-methyltetrahydropteroyltriglutamate-homocysteine S-methyltransferase activity [GO:0003871];methionine synthase activity [GO:0008705];zinc ion binding [GO:0008270]	5-methyltetrahydropteroyltriglutamate-homocysteine S-methyltransferase activity [GO:0003871];cytosol [GO:0005829];methionine synthase activity [GO:0008705];zinc ion binding [GO:0008270]	GO:0003871;GO:0005829;GO:0008270;GO:0008705	79	45	763	84.2	6.37
+	3.32479	0.000473385	1.21139	K7LGW1	Uncharacterized protein	GLYMA_10G016200	fumarate metabolic process [GO:0006106];malate metabolic process [GO:0006108];tricarboxylic acid cycle [GO:0006099]	integral component of membrane [GO:0016021];mitochondrion [GO:0005739];tricarboxylic acid cycle enzyme complex [GO:0045239]	fumarate hydratase activity [GO:0004333]	fumarate hydratase activity [GO:0004333];fumarate metabolic process [GO:0006106];integral component of membrane [GO:0016021];malate metabolic process [GO:0006108];mitochondrion [GO:0005739];tricarboxylic acid cycle [GO:0006099];tricarboxylic acid cycle enzyme complex [GO:0045239]	GO:0004333;GO:0005739;GO:0006099;GO:0006106;GO:0006108;GO:0016021;GO:0045239	40	13	558	60.4	9.2
+	3.85062	0.000141051	1.21062	K7LKJ0	HMA domain-containing protein	100799342 GLYMA_10G203200	metal ion transport [GO:0030001]		metal ion binding [GO:0046872]	metal ion binding [GO:0046872];metal ion transport [GO:0030001]	GO:0030001;GO:0046872	57	4	81	8.6	6.6
+	1.35365	0.044295	1.20774	A0A0R0EKD0	Hydrolase_4 domain-containing protein	100811435 GLYMA_19G099400			transferase activity, transferring acyl groups other than amino-acyl groups [GO:0016747]	transferase activity, transferring acyl groups other than amino-acyl groups [GO:0016747]	GO:0016747	13	3	551	62	7.84
+	2.11994	0.00758678	1.20743	A0A0R0ESN9	Uncharacterized protein	100803121 GLYMA_20G241400						13	5	677	76.4	5.07
+	1.65415	0.0221744	1.20583	I1J7U9	3-phosphoshikimate 1-carboxyvinyltransferase (EC 2.5.1.19)	100789268 GLYMA_01G139600	aromatic amino acid family biosynthetic process [GO:0009073];chorismate biosynthetic process [GO:0009423]		3-phosphoshikimate 1-carboxyvinyltransferase activity [GO:0003866]	3-phosphoshikimate 1-carboxyvinyltransferase activity [GO:0003866];aromatic amino acid family biosynthetic process [GO:0009073];chorismate biosynthetic process [GO:0009423]	GO:0003866;GO:0009073;GO:0009423	26	10	525	55.8	8.07
+	1.73408	0.0184466	1.20306	A0A0R0FVX1	Uncharacterized protein	GLYMA_16G008600		integral component of membrane [GO:0016021]	heme binding [GO:0020037];iron ion binding [GO:0005506];monooxygenase activity [GO:0004497];oxidoreductase activity, acting on paired donors, with incorporation or reduction of molecular oxygen [GO:0016705]	heme binding [GO:0020037];integral component of membrane [GO:0016021];iron ion binding [GO:0005506];monooxygenase activity [GO:0004497];oxidoreductase activity, acting on paired donors, with incorporation or reduction of molecular oxygen [GO:0016705]	GO:0004497;GO:0005506;GO:0016021;GO:0016705;GO:0020037	19	6	515	58.6	7.37
+	3.63903	0.000229598	1.2026	I1M676	Uncharacterized protein	GLYMA_14G005500						13	3	181	19.6	4.09
+	1.36556	0.0430967	1.19837	C6TLE0	DUF3700 domain-containing protein							50	9	254	28.1	6.79
+	1.74823	0.0178553	1.1965	K7MZM9	Protein transport protein SEC23	100781518 GLYMA_19G221300	COPII-coated vesicle cargo loading [GO:0090110];intracellular protein transport [GO:0006886]	COPII vesicle coat [GO:0030127];endoplasmic reticulum exit site [GO:0070971];endoplasmic reticulum membrane [GO:0005789];Golgi membrane [GO:0000139]	GTPase activator activity [GO:0005096];zinc ion binding [GO:0008270]	COPII vesicle coat [GO:0030127];COPII-coated vesicle cargo loading [GO:0090110];endoplasmic reticulum exit site [GO:0070971];endoplasmic reticulum membrane [GO:0005789];Golgi membrane [GO:0000139];GTPase activator activity [GO:0005096];intracellular protein transport [GO:0006886];zinc ion binding [GO:0008270]	GO:0000139;GO:0005096;GO:0005789;GO:0006886;GO:0008270;GO:0030127;GO:0070971;GO:0090110	6	3	871	94.9	6.71
+	4.46329	3.44116e-05	1.19528	I1KK35	Uncharacterized protein	100803348 GLYMA_07G137100	positive regulation of mitochondrial translation [GO:0070131]	mitochondrial matrix [GO:0005759];mitochondrion [GO:0005739]	mitochondrial ribosome binding [GO:0097177];mRNA binding [GO:0003729];translation activator activity [GO:0008494]	mitochondrial matrix [GO:0005759];mitochondrial ribosome binding [GO:0097177];mitochondrion [GO:0005739];mRNA binding [GO:0003729];positive regulation of mitochondrial translation [GO:0070131];translation activator activity [GO:0008494]	GO:0003729;GO:0005739;GO:0005759;GO:0008494;GO:0070131;GO:0097177	36	6	253	28.5	4.7
+	2.88849	0.00129273	1.19404	K7KPN5	PPR_long domain-containing protein	100799053 GLYMA_05G115200		mitochondrion [GO:0005739]		mitochondrion [GO:0005739]	GO:0005739	19	5	450	50.9	7.88
+	3.59866	0.000251964	1.18785	A0A0R0GYR7	Uncharacterized protein	100801562 GLYMA_13G205600		cytosol [GO:0005829]	mRNA binding [GO:0003729]	cytosol [GO:0005829];mRNA binding [GO:0003729]	GO:0003729;GO:0005829	31	7	409	45.1	6.25
+	4.44039	3.62755e-05	1.18685	I1MBM5	Uncharacterized protein	100779432 GLYMA_14G206700		mitochondrial inner membrane [GO:0005743];respirasome [GO:0070469]	ubiquinol-cytochrome-c reductase activity [GO:0008121]	mitochondrial inner membrane [GO:0005743];respirasome [GO:0070469];ubiquinol-cytochrome-c reductase activity [GO:0008121]	GO:0005743;GO:0008121;GO:0070469	56	2	72	8.3	9.66
+	1.87845	0.0132296	1.18462	I1LFA4	Uncharacterized protein	100808739 GLYMA_10G287600		endoplasmic reticulum [GO:0005783];integral component of membrane [GO:0016021]	calcium ion binding [GO:0005509]	calcium ion binding [GO:0005509];endoplasmic reticulum [GO:0005783];integral component of membrane [GO:0016021]	GO:0005509;GO:0005783;GO:0016021	16	4	368	43.2	4.75
+	2.2443	0.00569772	1.18404	C6T2G5	Nascent polypeptide-associated complex subunit beta	100500678 GLYMA_01G080200		cytosol [GO:0005829];nascent polypeptide-associated complex [GO:0005854];polysomal ribosome [GO:0042788]		cytosol [GO:0005829];nascent polypeptide-associated complex [GO:0005854];polysomal ribosome [GO:0042788]	GO:0005829;GO:0005854;GO:0042788	72	9	159	17.4	6.6
+	2.89171	0.00128319	1.18306	I1LXL0	Uncharacterized protein	100788499 GLYMA_13G004100	endoplasmic reticulum to Golgi vesicle-mediated transport [GO:0006888];retrograde vesicle-mediated transport, Golgi to endoplasmic reticulum [GO:0006890]	COPII-coated ER to Golgi transport vesicle [GO:0030134];endoplasmic reticulum [GO:0005783];integral component of membrane [GO:0016021]		COPII-coated ER to Golgi transport vesicle [GO:0030134];endoplasmic reticulum [GO:0005783];endoplasmic reticulum to Golgi vesicle-mediated transport [GO:0006888];integral component of membrane [GO:0016021];retrograde vesicle-mediated transport, Golgi to endoplasmic reticulum [GO:0006890]	GO:0005783;GO:0006888;GO:0006890;GO:0016021;GO:0030134	11	2	351	40.3	6.89
+	2.03274	0.00927379	1.18078	I1J5M6	Uncharacterized protein	GLYMA_01G044200	UDP-galactose transmembrane transport [GO:0072334]	integral component of endoplasmic reticulum membrane [GO:0030176];integral component of Golgi membrane [GO:0030173]	transmembrane transporter activity [GO:0022857];UDP-galactose transmembrane transporter activity [GO:0005459];UDP-glucose transmembrane transporter activity [GO:0005460]	integral component of endoplasmic reticulum membrane [GO:0030176];integral component of Golgi membrane [GO:0030173];transmembrane transporter activity [GO:0022857];UDP-galactose transmembrane transport [GO:0072334];UDP-galactose transmembrane transporter activity [GO:0005459];UDP-glucose transmembrane transporter activity [GO:0005460]	GO:0005459;GO:0005460;GO:0022857;GO:0030173;GO:0030176;GO:0072334	13	2	330	36.9	9.44
+	4.6004	2.50956e-05	1.18066	A0A0R4J5H8	NADPH--cytochrome P450 reductase (CPR) (P450R) (EC 1.6.2.4)	100815844 GLYMA_17G063000		cytosol [GO:0005829];endoplasmic reticulum membrane [GO:0005789];integral component of membrane [GO:0016021]	flavin adenine dinucleotide binding [GO:0050660];FMN binding [GO:0010181];NADP binding [GO:0050661];NADPH-hemoprotein reductase activity [GO:0003958];oxidoreductase activity [GO:0016491]	cytosol [GO:0005829];endoplasmic reticulum membrane [GO:0005789];flavin adenine dinucleotide binding [GO:0050660];FMN binding [GO:0010181];integral component of membrane [GO:0016021];NADP binding [GO:0050661];NADPH-hemoprotein reductase activity [GO:0003958];oxidoreductase activity [GO:0016491]	GO:0003958;GO:0005789;GO:0005829;GO:0010181;GO:0016021;GO:0016491;GO:0050660;GO:0050661	30	12	707	78.5	5.59
+	3.12504	0.000749828	1.17703	I1N466	HABP4_PAI-RBP1 domain-containing protein	100814825 GLYMA_18G251400			RNA binding [GO:0003723]	RNA binding [GO:0003723]	GO:0003723	26	6	370	39.9	6.3
+	2.13074	0.00740045	1.17665	I1JSG1	PNP_UDP_1 domain-containing protein	100800253 GLYMA_04G005900	nucleoside metabolic process [GO:0009116]		catalytic activity [GO:0003824]	catalytic activity [GO:0003824];nucleoside metabolic process [GO:0009116]	GO:0003824;GO:0009116	50	7	265	28.3	4.65
+	3.27798	0.000527256	1.17595	C6SVL7	UBIQUITIN_CONJUGAT_2 domain-containing protein	100803594 GLYMA_04G173300 GLYMA_05G028800	DNA repair [GO:0006281];proteasome-mediated ubiquitin-dependent protein catabolic process [GO:0043161];protein polyubiquitination [GO:0000209]		ATP binding [GO:0005524];ubiquitin conjugating enzyme activity [GO:0061631]	ATP binding [GO:0005524];DNA repair [GO:0006281];proteasome-mediated ubiquitin-dependent protein catabolic process [GO:0043161];protein polyubiquitination [GO:0000209];ubiquitin conjugating enzyme activity [GO:0061631]	GO:0000209;GO:0005524;GO:0006281;GO:0043161;GO:0061631	37	2	152	17.3	5.58
+	2.49102	0.00322836	1.16664	C6TH20	HABP4_PAI-RBP1 domain-containing protein	100807657 GLYMA_09G243200			RNA binding [GO:0003723]	RNA binding [GO:0003723]	GO:0003723	19	5	367	39.4	6.19
+	2.923	0.00119399	1.16644	I1JL52	Dirigent protein	100785797 GLYMA_03G044900		apoplast [GO:0048046]		apoplast [GO:0048046]	GO:0048046	16	2	191	20.9	8.13
+	2.73162	0.00185514	1.16333	I1LE01	Aldo_ket_red domain-containing protein	100811411 GLYMA_10G243700						26	5	348	38.7	6.54
+	5.08027	8.3124e-06	1.1627	C6SVK3	PITH domain-containing protein	100305543 GLYMA_13G222200						31	3	204	22.7	5.27
+	1.42853	0.0372796	1.16212	C6T389	PMSR domain-containing protein	100527085 GLYMA_04G190800	cellular response to oxidative stress [GO:0034599]	cytoplasm [GO:0005737]	L-methionine-(S)-S-oxide reductase activity [GO:0036456];peptide-methionine (S)-S-oxide reductase activity [GO:0008113]	cellular response to oxidative stress [GO:0034599];cytoplasm [GO:0005737];L-methionine-(S)-S-oxide reductase activity [GO:0036456];peptide-methionine (S)-S-oxide reductase activity [GO:0008113]	GO:0005737;GO:0008113;GO:0034599;GO:0036456	18	3	194	21.6	5.17
+	1.86553	0.0136291	1.16208	I1LD68	Uncharacterized protein	100787536 GLYMA_10G215700	aromatic compound biosynthetic process [GO:0019438]	cytosol [GO:0005829]	O-methyltransferase activity [GO:0008171];protein dimerization activity [GO:0046983];S-adenosylmethionine-dependent methyltransferase activity [GO:0008757]	aromatic compound biosynthetic process [GO:0019438];cytosol [GO:0005829];O-methyltransferase activity [GO:0008171];protein dimerization activity [GO:0046983];S-adenosylmethionine-dependent methyltransferase activity [GO:0008757]	GO:0005829;GO:0008171;GO:0008757;GO:0019438;GO:0046983	21	4	369	40.8	6
+	3.26415	0.00054431	1.16072	C6SXT8	Nudix hydrolase domain-containing protein	100306068 GLYMA_20G157800	mRNA polyadenylation [GO:0006378];mRNA processing [GO:0006397]	mRNA cleavage factor complex [GO:0005849]	AU-rich element binding [GO:0017091];hydrolase activity [GO:0016787];mRNA binding [GO:0003729]	AU-rich element binding [GO:0017091];hydrolase activity [GO:0016787];mRNA binding [GO:0003729];mRNA cleavage factor complex [GO:0005849];mRNA polyadenylation [GO:0006378];mRNA processing [GO:0006397]	GO:0003729;GO:0005849;GO:0006378;GO:0006397;GO:0016787;GO:0017091	15	2	200	23	9.23
+	2.94361	0.00113865	1.1582	C6SXJ9	Cytochrome b-c1 complex subunit 7	100499867 GLYMA_14G126300	aerobic respiration [GO:0009060];mitochondrial electron transport, ubiquinol to cytochrome c [GO:0006122];mitochondrial respiratory chain complex III assembly [GO:0034551]	mitochondrial respiratory chain complex III [GO:0005750]		aerobic respiration [GO:0009060];mitochondrial electron transport, ubiquinol to cytochrome c [GO:0006122];mitochondrial respiratory chain complex III [GO:0005750];mitochondrial respiratory chain complex III assembly [GO:0034551]	GO:0005750;GO:0006122;GO:0009060;GO:0034551	58	7	122	14.6	9.61
+	2.48315	0.0032874	1.1575	K7M7U0	Uncharacterized protein	100788161 GLYMA_14G183000			ubiquitin-protein transferase activity [GO:0004842]	ubiquitin-protein transferase activity [GO:0004842]	GO:0004842	6	12	3612	398	5.34
+	2.99976	0.00100055	1.15712	I1KTK7	Clustered mitochondria protein homolog	100816894 GLYMA_08G152400	intracellular distribution of mitochondria [GO:0048312]	cytoplasm [GO:0005737]	RNA binding [GO:0003723]	cytoplasm [GO:0005737];intracellular distribution of mitochondria [GO:0048312];RNA binding [GO:0003723]	GO:0003723;GO:0005737;GO:0048312	19	14	1442	157.2	6.37
+	3.03687	0.000918607	1.15524	I1MRI4	Uncharacterized protein	100780736 GLYMA_17G026500	histone arginine methylation [GO:0034969];peptidyl-arginine methylation, to asymmetrical-dimethyl arginine [GO:0019919];regulation of transcription, DNA-templated [GO:0006355]	cytosol [GO:0005829]	histone-arginine N-methyltransferase activity [GO:0008469];protein-arginine omega-N asymmetric methyltransferase activity [GO:0035242]	cytosol [GO:0005829];histone arginine methylation [GO:0034969];histone-arginine N-methyltransferase activity [GO:0008469];peptidyl-arginine methylation, to asymmetrical-dimethyl arginine [GO:0019919];protein-arginine omega-N asymmetric methyltransferase activity [GO:0035242];regulation of transcription, DNA-templated [GO:0006355]	GO:0005829;GO:0006355;GO:0008469;GO:0019919;GO:0034969;GO:0035242	18	6	535	59.9	6.25
+	2.59541	0.00253858	1.15123	I1LLG3	Peptidase A1 domain-containing protein	100775446 GLYMA_11G157000	protein catabolic process [GO:0030163];proteolysis [GO:0006508]		aspartic-type endopeptidase activity [GO:0004190]	aspartic-type endopeptidase activity [GO:0004190];protein catabolic process [GO:0030163];proteolysis [GO:0006508]	GO:0004190;GO:0006508;GO:0030163	34	9	438	46.8	9.01
[truncated: 667 more rows]
